# Supplementary material for: Epidermal Growth-Factor – Induced Transcript Isoform Variation Drives Mammary Cell Migration
Source: PLoS One. 2013 Dec 6;8(12):e80566. doi: 10.1371/journal.pone.0080566 (PMC3855657; doi:10.1371/journal.pone.0080566)
Supplement: File S1 — Sheet 1: microarray results. Sheet 2: primer sequences. Sheet 3: siRNA oligonucleotides sequences. Sheet 4: siRNA screen results. (ZIP) [file pone.0080566.s009.zip]

Archive with 3 entries (2 files):
- Supplementary file 1.xls
- __MACOSX/
- __MACOSX/._Supplementary file 1.xls
