# Supplementary material for: Epidermal Growth-Factor – Induced Transcript Isoform Variation Drives Mammary Cell Migration
Source: PLoS One. 2013 Dec 6;8(12):e80566. doi: 10.1371/journal.pone.0080566 (PMC3855657; doi:10.1371/journal.pone.0080566)
Supplement: File S1 — Sheet 1: microarray results. Sheet 2: primer sequences. Sheet 3: siRNA oligonucleotides sequences. Sheet 4: siRNA screen results. (ZIP) [file pone.0080566.s009.zip › Supplementary file 1.xls]

## Sheet: (1) microarray results
	gene_level_TIV_event			at peak time									20/40	20/40	20/40	20/40	20/40	40/60	40/60	40/60	40/60	40/60	60/120	60/120	60/120	60/120	60/120	120/240	120/240	120/240	120/240	120/240	240/480	240/480	240/480	240/480	240/480			20	40	60	120	240	480
gene symbol	peaktime	p-value	q-value	significant probe sets	p-values of probe sets	trend of probe sets	event type represented by sign. Probe setes (1=unknown, 2=CE, 3=IR, 4=5primeSS, 5=3primeSS, 6=poly, 7=AltPromoter, 8=Alt3prime)	event location (1=5prime, 2=intern, 3=3prime)	UTR (0=event not in utr, 1=event in utr)	protein coding sequence (0=event outside cds, 1=inside cds)	signal confidence (manual anotation, 1: high, 2: intermediate, 3: low)	gene model confidence (1: mRNA support, 2: EST support, 3: unknown)	pval	qval	sig_ps	p_ps	trend_ps	pval	qval	sig_ps	p_ps	trend_ps	pval	qval	sig_ps	p_ps	trend_ps	pval	qval	sig_ps	p_ps	trend_ps	pval	qval	sig_ps	p_ps	trend_ps	pick_tp	min_q	FC_gene	FC_gene	FC_gene	FC_gene	FC_gene	FC_gene	chr	strand	start1	stop1
ADAM19	480	0	0	2883450;2883454;2883467;2883482	1.1605e-06;5.1739e-05;1.0077e-12; 0.0089452	1.3002;-0.88071; 1.4096;-0.72652	1;1;2;1	3;3;2;2	1;1;0;0	0;0;1;1	1;2;1;2	3;3;3;3	0.907	1				0.769	1				0.0901	1				1.25e-08	2.39e-06	2883450;2883454;2883467	0.0080155;0.00011671;1.3212e-06	0.99212;-0.89511; 1.1889	0	0	2883450;2883454;2883467;2883482	1.1605e-06;5.1739e-05;1.0077e-12; 0.0089452	1.3002;-0.88071; 1.4096;-0.72652	480	0	-0.18	0.02	-0.06	1.73	1.99	2.41
FAM129B	480	0	0	3225987	9.7e-32	-1.97	7	1	1	1	1	1	0.974	1				0.755	1				0.000203	0.0231	3225987	5.53e-09	-1.37	2.58e-14	1.38e-11	3225987	1.59e-20	-1.76	0	0	3225987	9.7e-32	-1.97	480	0	0.02	0.29	0.7	1.14	1.43	1.58	9	0	129333747,129370919	129333878,129371176
FBXW7	240	0	0	2789991;2790007;2790010;2790011;2790012	0.0032093;1.2461e-13; 1.823e-07;7.2096e-06;0.00063812	-0.87238; 1.9172; 1.2697; 1.3553; 0.92467	7;7;7;7;7	1;1;1;1;1	1;1;1;1;1	1;1;1;1;1	1;1;1;1;1	1;1;1;1;1	0.882	1				0.0529	0.977	2790007	0	0.92	2.66e-06	0.000604	2790007;2790010;2790011	8.9595e-06; 0.0014245; 0.000405	1.6053;0.9969;1.0114	0	0	2789991;2790007;2790010;2790011;2790012	0.0032093;1.2461e-13; 1.823e-07;7.2096e-06;0.00063812	-0.87238; 1.9172; 1.2697; 1.3553; 0.92467	0	0	2789991;2790007;2790010;2790011;2790012	0.0056591;2.1244e-11;2.8334e-09;2.7616e-08;1.4143e-05	-0.72942; 1.7384; 1.3713; 1.4598; 1.0915	240	0	0.36	-0.06	-0.23	-0.45	-0.85	-1.01	4	0	153493071	153493560
GPR172A	480	0	0	3120445;3120446;3120447;3120451	3.6906e-17;2.1944e-11;0.00041738; 0.0011372	-1.288; -1.0293;-0.76245;-0.57164	7;7;7;1	1;1;1;2	1;1;1;0	0;0;0;0	1;1;1;3	1;1;1;3	0.732	1				0.406	1				0.112	1				1.56e-11	5.3e-09	3120445;3120446	1.1094e-09;9.3091e-06	-1.1277;-0.84959	0	0	3120445;3120446;3120447;3120451	3.6906e-17;2.1944e-11;0.00041738; 0.0011372	-1.288; -1.0293;-0.76245;-0.57164	480	0	0.16	0.06	0.12	0.43	0.91	0.91	8	1	145553031,145553651	145553078,145553671
KDM6B	120	0	0	3709154;3709173;3709174;3709184;3709188;3709191	2.2304e-10; 0.0013369;3.2008e-07;4.3029e-07;0.00031298; 0.0051049	-1.7854;-0.82651; -1.4592; -1.1875;-0.84873; 0.81809	1;1;1;1;1;1;1				1;1;1;1;1;1;1	3;3;3;3;3;3;3;	0.149	1				3.87e-11	4.58e-08	3709154;3709174;3709188;3709191;3709198	7.7018e-05;6.4204e-05; 0.0047338;0.00066602; 0.0029421	-1.3013;-1.2415;-0.7394;0.87999;0.93588	0	0	3709154;3709173;3709174;3709184;3709188;3709191	2.2304e-10; 0.0013369;3.2008e-07;4.3029e-07;0.00031298; 0.0051049	-1.7854;-0.82651; -1.4592; -1.1875;-0.84873; 0.81809	0.000792	0.032	3709154;3709188	0.00046092; 0.0099201	-1.363;-0.57502	0.295	1				120	0	0.05	0.94	1.39	1.31	0.21	0.09
LAMA3	480	0	0	3781808;3781825;3781826;3781829;3781832;3781833;3781840;3781846;3781855;3781856;3781859;3781861;3781863;3781865;3781866;3781869;3781870;3781871;3781877;3781882;3781883;3781886;3781888;3781889;3781890;3781892;3781893;3781904;3781916;3781918;3781922;3781926;3781930;3781935;3781937;3781944;3781952;3781962;3781963;3781969;3781972;3781974	0.0046299;2.5116e-05;0.00087341;4.2992e-06; 3.842e-05;2.7002e-05;2.3224e-05;3.3937e-07;4.8039e-05;5.9183e-06;0.00018898;0.00030484;2.2577e-08;9.9973e-07;1.6553e-07; 0.0001659;2.1685e-07;0.00070212;2.4281e-05;5.0525e-08;2.4901e-05;0.00035836;2.6976e-05;6.5131e-10;0.00031455; 0.0014355; 0.0047999; 0.0036647;7.5487e-05;0.00031991;0.00066414; 0.0032761;0.00033404; 1.407e-06;0.00076883; 0.0061532;1.77…	-1.1357; -1.2164; -1.1442; -1.1641; -1.0425; -1.1821; -1.1857; -1.3272; -1.1361; -1.3069; -1.2462; -1.398; -1.3491; -1.3916; -1.3271; -1.1473; -1.4707; -1.3139; -1.3294; -1.3669; -1.344; -0.9637; -1.1198; -1.0752;-0.96432; -1.1146;-0.68773;-0.92079; 0.60273; 0.59219; 0.55413; 0.49504; 0.56077; 0.8871; 0.53041; 0.52624; 1.1461; 0.49917; 0.70834;-0.39498; 0.55687; 1.1014	7;9;9;9;9;9;9;9;9;9;9;9;9;9;9;9;9;9;9;9;9;9;9;9;9;9;9;9;1;1;1;1;1;1;1;1;1;2;1;1;1;1;6	2;2;2;2;2;2;2;2;2;2;2;2;2;2;2;2;2;2;2;2;2;2;2;2;2;2;2;2;2;2;2;2;2;2;2;2;2;2;2;2;2;2;3	0;0;0;0;0;0;0;0;0;0;0;0;0;0;0;0;0;0;0;0;0;0;0;0;0;0;0;0;0;0;0;0;0;0;0;0;0;0;0;0;0;0;1	1;1;1;1;1;1;1;1;1;1;1;1;1;1;1;1;1;1;1;1;1;1;1;1;1;1;1;1;1;1;1;1;1;1;1;1;1;1;1;1;1;1;0	1;1;1;1;1;1;1;1;1;1;1;1;1;1;1;1;1;1;1;1;1;1;1;1;1;1;1;1;1;1;1;1;1;1;1;1;1;1;1;1;1;1;1	1;1;1;1;1;1;1;1;1;1;1;1;1;1;1;1;1;1;1;1;1;1;1;1;1;1;1;1;1;1;1;1;1;1;1;1;1;1;1;1;1;1;1	0.00883	1	3781914;3781915	0.0001217;6.5011e-05	0.74001;0.76071	0	0	3781889;3781915;3781916;3781922;3781925;3781926;3781930;3781935;3781952;3781974	0.0064849;0.00023196;0.00067138; 0.0099235; 0.0029054; 0.0032459;0.00065543; 0.0014269;0.00021759; 2.979e-05	-0.58105; 0.7203; 0.61066; 0.44023; 0.60659; 0.56239; 0.5467; 0.67852; 0.93579; 0.91735	0	0	3781829;3781846;3781856;3781863;3781865;3781866;3781870;3781877;3781882;3781883;3781889;3781890;3781915;3781916;3781922;3781926;3781930;3781935;3781937;3781972;3781974	0.0033567; 0.0012986; 0.0059581; 0.0021814;0.00030701; 0.0013489; 0.0034506; 0.0079798; 0.0019191; 0.0045191;1.3888e-05; 0.0098193;0.00072949;0.00067037; 0.0043668; 0.0040951;0.00030022;1.4348e-05; 0.0028244; 0.0027438;2.3757e-06	-0.8136; -0.8598;-0.74404;-0.79049;-0.92534; -0.7519;-0.90055;-0.76091;-0.74211;-0.81641;-0.82467;-0.63018; 0.54116; 0.64556; 0.54253; 0.52796; 0.58687; 0.8564; 0.50929; 0.58409; 0.99788	0	0	3781826;3781829;3781846;3781855;3781856;3781859;3781861;3781863;3781865;3781866;3781869;3781870;3781877;3781882;3781883;3781888;3781889;3781890;3781914;3781915;3781916;3781918;3781922;3781926;3781930;3781935;3781937;3781962;3781963;3781972;3781974	0.0031529; 0.0020382; 0.0002022; 0.0031701; 0.002444; 0.009191; 0.0084845; 0.0004433;0.00014703; 0.0010694; 0.0049437;0.00015027; 0.001263;0.00084868; 0.0038393; 0.0040915;1.2101e-06; 0.0076306; 0.0071802; 0.0014108;2.6419e-05;0.00025201;0.00036019; 0.0019831;0.00021936;1.5274e-06;0.00060192; 0.0041999;0.00087108;0.00013388;2.3216e-06	-0.80229;-0.95153; -1.0319;-0.87936;-0.90576;-0.91765;-0.93905; -1.0345;-0.99737;-0.87038;-0.73346; -1.1609;-0.91794; -0.9353;-0.87018;-0.76361;-0.99319; -0.6529; 0.44473; 0.49383; 0.68612; 0.63581; 0.59194; 0.53417; 0.5815; 0.91082; 0.54685; 0.54855; 0.61214; 0.62929; 1.0155	0	0	3781808;3781825;3781826;3781829;3781832;3781833;3781840;3781846;3781855;3781856;3781859;3781861;3781863;3781865;3781866;3781869;3781870;3781871;3781877;3781882;3781883;3781886;3781888;3781889;3781890;3781892;3781893;3781904;3781916;3781918;3781922;3781926;3781930;3781935;3781937;3781944;3781952;3781962;3781963;3781969;3781972;3781974	0.0046299;2.5116e-05;0.00087341;4.2992e-06; 3.842e-05;2.7002e-05;2.3224e-05;3.3937e-07;4.8039e-05;5.9183e-06;0.00018898;0.00030484;2.2577e-08;9.9973e-07;1.6553e-07; 0.0001659;2.1685e-07;0.00070212;2.4281e-05;5.0525e-08;2.4901e-05;0.00035836;2.6976e-05;6.5131e-10;0.00031455; 0.0014355; 0.0047999; 0.0036647;7.5487e-05;0.00031991;0.00066414; 0.0032761;0.00033404; 1.407e-06;0.00076883; 0.0061532;1.77…	-1.1357; -1.2164; -1.1442; -1.1641; -1.0425; -1.1821; -1.1857; -1.3272; -1.1361; -1.3069; -1.2462; -1.398; -1.3491; -1.3916; -1.3271; -1.1473; -1.4707; -1.3139; -1.3294; -1.3669; -1.344; -0.9637; -1.1198; -1.0752;-0.96432; -1.1146;-0.68773;-0.92079; 0.60273; 0.59219; 0.55413; 0.49504; 0.56077; 0.8871; 0.53041; 0.52624; 1.1461; 0.49917; 0.70834;-0.39498; 0.55687; 1.1014	60	0	-0.04	0.06	0.38	0.36	0.57	0.85	18	1	19583389,19584879,19587682,19592357,19597366	19583508,19585050,19587774,19592473,19597485
LRP8	480	0	0	2413212;2413219;2413246;2413253;2413282	0.00865;0.00011012;8.3578e-08; 0.0020223;1.1635e-38	-0.66424;-0.75987; -1.4817;-0.88478; -2.0155	2;4;7;9;9	2;2;2;2;1	0;0;1;1;1	1;1;1;1;1	1;1;1;1;1	1;2;3;3;3	0.974	1				0.948	1				0.48	1				2.5e-08	4.46e-06	2413219;2413246;2413282	0.003848;0.00020838; 9.86e-10	-0.68709; -1.2253; -1.32	0	0	2413212;2413219;2413246;2413253;2413282	0.00865;0.00011012;8.3578e-08; 0.0020223;1.1635e-38	-0.66424;-0.75987; -1.4817;-0.88478; -2.0155	480	0	0.2	0.08	0.16	0.94	1.67	1.89
MICAL2	480	0	0	3320730;3320760;3320784;3320786	8.3488e-05; 9.05e-11;1.8945e-10; 1.217e-16	-1.0839;-1.6296;-1.7054;-2.0923	7;7;2;2	1;1;2;2	1;1;0;0	0;0;1;1	2;1;1;1	1;1;1;1	0.908	1				0.00161	0.134	3320734;3320735	1.7104e-05;9.0238e-06	1.0538;1.3297	0.193	1				1.04e-08	2.05e-06	3320730;3320760;3320784;3320786	0.00093358;0.00012681;4.6839e-06;3.8441e-09	-0.98083; -1.2973; -1.4935; -1.8227	0	0	3320730;3320760;3320784;3320786	8.3488e-05; 9.05e-11;1.8945e-10; 1.217e-16	-1.0839;-1.6296;-1.7054;-2.0923	480	0	-0.05	-0.08	0.57	2.24	2.47	2.38	11	1	12217558,12227306,12234907,12236590,12237917	12217708,12227369,12235094,12236679,12241905
PAQR5	480	0	0	3599759	1.08e-43	-3.07	7	1	1	0	1	1	0.956	1				0.947	1				0.491	1				2.43e-14	1.38e-11	3599759	3.16e-18	-2.59	0	0	3599759	1.08e-43	-3.07	480	0	-0.12	-0.07	-0.19	2	3.02	3.29	15	1	67393795,67416733	67394187,67416894
PKP2	480	0	0	3450257	3.64e-34	-2.22	2	2	0	1	1	1	0.721	1				0.136	1				0.00154	0.11	3450257	1.41e-05	-1.26	1.11e-13	5.53e-11	3450257	2.17e-19	-1.97	0	0	3450257	3.64e-34	-2.22	480	0	-0.01	-0.08	0.42	1.42	1.78	1.77	12	0	32885228,32894966	32885406,32895174
PLA2G4E	240	0	0	3620346	1.6e-30	-2.36	7	1	1	1	1	2	0.939	1				0.53	1				3.67e-06	0.00081	3620346	1.26e-08	-1.74	0	0	3620346	1.6e-30	-2.36	0	0	3620346	5.82e-28	-2.24	240	0	-0.13	0.29	1.31	2.98	2.92	2.74
PTGS2	60	0	0	2448403	7.06e-33	-3.38	7	1	1	1	1	2	3.24e-11	2.44e-07	2448403	8.61e-15	-2.89	0	0	2448403	7.06e-33	-3.38	2.1e-05	0.00309	2448403	5.58e-06	-2.4	0.724	1				0.558	1				60	0	2.61	4.13	4.09	1.68	0.4	0.88
PTK2	480	0	0	3156309;3156310;3156313;3156315;3156322;3156328;3156338;3156339;3156342;3156345;3156397;3156400;3156404	1.4634e-06;0.00020688; 0.0045139; 0.0028186;0.00017361; 0.0014089;3.0082e-05;0.00014156; 0.0059778;1.3082e-05; 0.0077087; 0.0029401; 0.0030038	-0.76001; -0.6437;-0.56265;-0.62929;-0.70657;-0.63707;-0.71615;-0.62738;-0.70263;-0.89545; 0.57704; 0.63152; 0.56017	7;9;9;9;9;9;9;9;9;9;1;1;1	1;1;1;1;1;1;1;1;1;1;2;2;2	0;0;0;0;0;0;0;0;0;0;0;0;0	1;1;1;1;1;1;1;1;1;1;1;1;1	1;1;1;1;1;1;1;1;1;1;3;3;3	2;2;2;2;2;2;2;2;2;2;3;3;3	0.635	1	3156404	0.01	0.53	0.00948	0.42	3156400;3156404	0.00083631; 0.0034858	0.76969;0.62292	0.00446	0.232	3156397;3156404	0.0052555;0.0012933	0.69981;0.68269	1.94e-07	2.9e-05	3156309;3156404	0.00055764; 0.00232	-0.66006; 0.59745	0	0	3156309;3156310;3156313;3156315;3156322;3156328;3156338;3156339;3156342;3156345;3156397;3156400;3156404	1.4634e-06;0.00020688; 0.0045139; 0.0028186;0.00017361; 0.0014089;3.0082e-05;0.00014156; 0.0059778;1.3082e-05; 0.0077087; 0.0029401; 0.0030038	-0.76001; -0.6437;-0.56265;-0.62929;-0.70657;-0.63707;-0.71615;-0.62738;-0.70263;-0.89545; 0.57704; 0.63152; 0.56017	480	0	0.01	-0.07	-0.08	-0.04	0.11	0.26
RAPGEF6	240	0	0	2874874;2874878;2874881;2874883;2874884;2874886;2874887;2874889;2874905;2874907;2874909	0.0002331;6.8427e-06; 0.0098213;0.00021416; 0.0028037; 0.0010262; 0.0035394; 0.0016699; 0.0011195;2.5328e-06; 0.0099895	-0.85206;-0.83024;-0.63853;-0.90182;-0.61949;-0.77451;-0.71262;-0.66322;-0.72317;-0.93309;-0.60605	7;1;1;1;1;1;1;1;1;1;7	5;5;5;5;5;5;5;5;5;5;5	1;0;0;0;0;0;0;0;0;0;1	1;1;1;1;1;1;1;1;1;1;1	1;3;3;3;3;3;3;3;3;3;1	2;3;3;3;3;3;3;3;3;3;2	0.654	1				0.14	1				5.16e-05	0.00704	2874874;2874883;2874886;2874907	0.0022232;0.0015571;0.0042437; 0.001387	-0.80489;-0.74976;-0.67267;-0.74117	0	0	2874874;2874878;2874881;2874883;2874884;2874886;2874887;2874889;2874905;2874907;2874909	0.0002331;6.8427e-06; 0.0098213;0.00021416; 0.0028037; 0.0010262; 0.0035394; 0.0016699; 0.0011195;2.5328e-06; 0.0099895	-0.85206;-0.83024;-0.63853;-0.90182;-0.61949;-0.77451;-0.71262;-0.66322;-0.72317;-0.93309;-0.60605	5.45e-11	1.04e-08	2874874;2874878;2874883;2874884;2874885;2874886;2874887;2874905;2874907	0.0078387; 0.0037059; 0.0027106; 0.0042847;4.0189e-05; 0.0027052; 0.0085362; 0.0061289;3.9465e-05	-0.66671;-0.64451; -0.7836;-0.57341; -1.065;-0.71025;-0.65249;-0.62741;-0.84206	240	0	0.38	0.03	0.13	0.43	0.38	0.21	5	0	130966862,130968214,130998553	130966919,130968285,130998828
SHB	240	0	0	3205668;3205740	0.00085842;5.4403e-25	-0.77987; -2.0353	6;7	3;1	1;1	0;1	1;1	2;2	0.301	1				0.225	1				0.16	1				0	0	3205668;3205740	0.00085842;5.4403e-25	-0.77987; -2.0353	0.00748	0.138	3205668	9.89e-05	-0.86	240	0	-0.19	-0.08	0.18	1.29	1.72	1.4
SMAGP	480	0	0	3454835	3.79e-36	-1.81	7	1	1	0	1	1	0.528	1				0.706	1				0.454	1				1.56e-12	5.83e-10	3454835	5.16e-16	-1.47	0	0	3454835	3.79e-36	-1.81	480	0	-0.24	-0.03	0.05	1.18	1.65	1.77	12	0	49949295,49950306	49949367,49950469
TPM1	240	0	0	3597384;3597396;3597402;3597404	0.0087709;1.4506e-07; 2.687e-07;3.0397e-08	0.5666; -1.0413;-0.97211; -1.1612	2;8;8;9	2;3;3;3	0;1;1;1	1;1;1;1	3;1;1;1	1;1;1;1	0.19	1				0.00486	0.288	3597396;3597404	0.0011991;0.0057695	-0.071859; 0.065311	1.93e-05	0.00296	3597353;3597396;3597404	0.002371;9.8646e-05; 0.0055447	-0.59945;-0.73951;-0.71644	5.55e-16	3.78e-13	3597353;3597375;3597396;3597402;3597404	0.0021212; 0.0090149;4.2784e-06;1.2752e-05;2.5841e-07	-0.61048; 0.41045; -1.0008;-0.91681; -1.1553	0	0	3597384;3597396;3597402;3597404	0.0087709;1.4506e-07; 2.687e-07;3.0397e-08	0.5666; -1.0413;-0.97211; -1.1612	240	0	0.27	0.39	0.41	0.12	0.08	-0.09	15	1	61141827,61143315	61141897,61143442
TSC22D1	60	0	0	3512297;3512298;3512299;3512307;3512308;3512309	0.0018669; 1.789e-06;2.6698e-06;7.9634e-07;1.1917e-11; 0.0008076	1.0323;0.90475; 1.1091;0.80364; 1.5268;0.68789	7;9;9;9;9;9	1;1;1;1;1;1	1;1;1;0;0;1	0;0;0;1;1;0	1;1;1;1;1;1	1;1;1;1;1;1	3.5e-07	0.000878	3512298;3512299;3512307;3512308	0.0035965;0.00086004; 0.0025885; 0.001368	0.6279;0.78657; 0.6099;0.96979	0	0	3512297;3512298;3512299;3512307;3512308;3512309	0.0018669; 1.789e-06;2.6698e-06;7.9634e-07;1.1917e-11; 0.0008076	1.0323;0.90475; 1.1091;0.80364; 1.5268;0.68789	2.78e-13	5.03e-10	3512298;3512299;3512307;3512308	0.00079891;2.8719e-05;0.00068674;3.3355e-07	0.79664; 1.0814;0.69348; 1.3934	4.75e-13	2.22e-10	3512298;3512299;3512307;3512308;3512357	0.00079893;2.8724e-05;0.00068694;3.3355e-07; 0.0061181	0.69854; 0.94111; 0.63173; 1.2163;-0.56935	5.55e-16	1.8e-13	3512297;3512298;3512299;3512307;3512308;3512357	0.0021711;0.00072694;2.4222e-05; 0.0021623;1.7151e-11; 0.0055431	0.85471; 0.69142; 0.92454; 0.59668; 1.3507;-0.57434	60	0	0.07	0.14	0.18	0.49	0.4	0.62	13	0	44046547	44048392
UAP1	120	0	0	2364190;2364191	2.5299e-07;1.1379e-28	-1.4515; -1.996	7;9;	1;1	1;1;	0;0	1;1	2;2	0.00294	1	2364191	3.38e-05	-1.01	1.06e-13	1.58e-10	2364190;2364191	4.6039e-05;5.8533e-17	-1.0256;-1.6639	0	0	2364190;2364191	2.5299e-07;1.1379e-28	-1.4515; -1.996	0	0	2364190;2364191	4.9946e-11;1.1379e-28	-1.6717;-2.1937	0	0	2364190;2364191	4.4468e-08;2.2061e-36	-1.4339;-2.2714	120	0	0.63	1.16	1.59	1.49	1.8	1.64
VAV3	240	0	0	2426436;2426507	1.955e-10;1.4607e-30	1.8954;2.9767	7;7	1;1	1;1	1;1	1;1	1;1	0.669	1				0.425	1				0.594	1				0	0	2426436;2426507	1.955e-10;1.4607e-30	1.8954;2.9767	0	0	2426436;2426507	2.2344e-10;1.1742e-20	1.7587;2.5843	240	0	0.43	-0.12	-0.28	-3.07	-2.92	-2.32	1	0	108032541	108032649
VEGFC	480	0	0	2794826	6.64e-27	-2.31	7	1	1	0	1	2	0.593	1				0.265	1				0.112	1				9.55e-10	2.1e-07	2794826	2.12e-12	-1.98	0	0	2794826	6.64e-27	-2.31	480	0	0.2	0.27	0.22	1.31	1.81	2.03
XBP1	480	0	0	3956598;3956608	1.5628e-05;3.7634e-21	-0.8481; -1.665	4;7	2;1	0;1	1;1	2;1	3;1	0.084	1	3956608	0	-0.73	2.16e-06	0.000807	3956608	1.21e-08	-1.1	4.27e-12	4.58e-09	3956598;3956608	0.001271;6.005e-14	-0.71291; -1.4622	2.22e-16	1.85e-13	3956598;3956608	0.0012061;2.6208e-19	-0.75196; -1.6804	0	0	3956598;3956608	1.5628e-05;3.7634e-21	-0.8481; -1.665	480	0	0.17	0.51	0.84	1.16	1.17	1.3	22	0	27522180	27523033
STK39	480	1.11e-16	4.14e-14	2585800	1.01e-23	-1.78	7	1	1	1	1	2	0.0477	1	2585800	7.16e-05	-0.78	0.167	1	2585800	0	-0.7	0.0232	0.657	2585800	0	-0.8	5.4e-05	0.00381	2585800	4.72e-07	-1.31	1.11e-16	4.14e-14	2585800	1.01e-23	-1.78	480	4.14e-14	0.31	0.12	0.24	0.67	1.55	1.87
ASAP2	240	2.22e-16	7.88e-14	2468812;2468856;2468892	6.3743e-25; 0.0030662; 0.0013637	-1.5688;-0.56903;-0.89843	7;2;2	1;2;2	1;0;0	1;1;1	1;2;1	2;3;1	0.744	1				0.315	1				0.0753	1				2.82e-06	0.000322	2468812	9.05e-10	-1.21	2.22e-16	7.88e-14	2468812;2468856;2468892	6.3743e-25; 0.0030662; 0.0013637	-1.5688;-0.56903;-0.89843	240	7.88e-14	0.25	0.02	0.14	0.84	1.26	1.16	2	1	9445873,9451061	9446126,9451227
BCAR3	240	1.11e-16	1.04e-13	2423448;2423472	3.5291e-09;9.7302e-15	-1.1371;-1.8517	2;7	2;1	0;1	1;1	1;1	3;2	0.0351	1	2423508	0.01	0.64	0.00741	0.378	2423472	0	-0.93	2.63e-10	1.65e-07	2423448;2423472	3.6133e-09;3.1688e-08	-1.2151;-1.5986	1.11e-16	1.04e-13	2423448;2423472	3.5291e-09;9.7302e-15	-1.1371;-1.8517	1.25e-08	1.79e-06	2423448;2423472	7.2307e-05;8.7794e-09	-0.90245; -1.5273	240	1.04e-13	0.24	0.26	1.04	1.65	1.41	1.16
SYNE2	240	4.44e-16	1.5e-13	3539824;3539847;3539889;3539905;3539911;3539924;3539927;3539932;3539962	0.00073668; 0.0048803; 0.0025449; 0.008116; 0.0081681; 0.005338; 0.0070199; 0.0036918; 0.0011821	0.91384; 1.0934;-0.73104;-0.73138;-0.63005;-0.57912;-0.60709;-0.55332;-0.67136	2;2;7;9;9;9;9;9;9	2;2;1;1;1;1;1;1;1	0;0;0;0;0;0;0;0;0	1;1;1;1;1;1;1;1;1	2;2;1;1;1;1;1;1;1	3;3;1;1;1;1;1;1;1	0.972	1				0.03	0.777	3539958	0.01	0.69	0.00286	0.169	3539847	0	1.15	2.76e-10	7.13e-08	3539847;3539866;3539870;3539889;3539900;3539905;3539962	0.005902;0.0018579;0.0077736;0.0061391;0.0053187;0.0080301;0.0096058	1.0058;-0.61922;-0.52795;-0.71668; -0.6059;-0.74959;-0.59308	4.44e-16	1.5e-13	3539824;3539847;3539889;3539905;3539911;3539924;3539927;3539932;3539962	0.00073668; 0.0048803; 0.0025449; 0.008116; 0.0081681; 0.005338; 0.0070199; 0.0036918; 0.0011821	0.91384; 1.0934;-0.73104;-0.73138;-0.63005;-0.57912;-0.60709;-0.55332;-0.67136	240	1.5e-13	-0.03	-0.11	-0.18	-0.27	-0.75	-0.8
PDP2	240	4.44e-16	3.32e-13	3664953;3664956	3.3809e-18; 0.003108	-1.7837;-0.86726	7;1	1;2	1;0	0;1	1;3	3;3	0.725	1				0.964	1				0.885	1				4.44e-16	3.32e-13	3664953;3664956	3.3809e-18; 0.003108	-1.7837;-0.86726	0.811	1				240	3.32e-13	-0.04	-0.12	0	0.88	0.83	0
KRT15	60	6.66e-16	1.25e-12	3757082;3757083;3757085;3757092	0.0050521;6.3547e-08;1.0697e-07;3.7729e-09	0.5114;-0.97331; -1.0157; -1.2979	8;3;3;3	3;3;3;2	1;1;1;0	1;1;1;1	3;1;1;1	2;1;1;1	0.0296	1	3757092	0	-0.72	6.66e-16	1.25e-12	3757082;3757083;3757085;3757092	0.0050521;6.3547e-08;1.0697e-07;3.7729e-09	0.5114;-0.97331; -1.0157; -1.2979	2.27e-06	0.000568	3757082;3757083;3757085;3757092	0.0070927;0.00043721; 0.0070342;8.3307e-06	0.52228;-0.83829;-0.71921; -1.2232	0.000191	0.0101	3757079;3757082;3757092	0.0030904; 0.0071358;0.00056244	-0.94312; 0.48588;-0.68033	1.93e-05	0.00108	3757082;3757086;3757088	9.072e-05;0.0015357;0.0011304	0.64391;0.46063;0.48237	60	1.25e-12	0.07	-0.26	-0.37	-0.55	-1.4	-2.51	17	0	36923523	36925470
RGS20	240	1.07e-14	3.31e-12	3098392	1.37e-20	-1.61	7	1	1	0	2	2	0.218	1	3098392	0	-0.49	0.0917	1	3098392	0	-0.63	0.912	1				0.982	1				1.07e-14	3.31e-12	3098392	1.37e-20	-1.61	240	3.31e-12	0.49	0.36	0.58	1.23	1.54	1.28
VPS37B	240	5.66e-15	3.53e-12	3475871	2.19e-17	-1.49	7	1	1	1	1	2	0.1	1	3475871	0.01	-0.66	6.57e-05	0.0123	3475871	3.19e-07	-1.11	3.35e-13	5.03e-10	3475871	1.16e-15	-1.49	5.66e-15	3.53e-12	3475871	2.19e-17	-1.49	3.48e-10	6.16e-08	3475871	8.78e-12	-1.28	240	3.53e-12	-0.06	0.55	1.01	1.14	0.9	0.97
ASPH	480	6.28e-14	1.87e-11	3137565;3137589;3137600;3137601;3137603;3137605;3137606;3137641	0.0073625; 0.0018744;0.00012145;0.00017561;2.0842e-05; 0.0034854; 0.0061195; 0.0002061	-0.45534; 0.5138; 0.71809; 0.62886; 0.85026; 0.57669; 0.48808; 0.5872	2;8;9;9;9;9;9;9	2;2;2;2;2;2;2;2	0;1;1;0;0;0;0;0	1;2;2;1;1;1;1;1	3;1;1;1;1;1;1;1	2;1;1;1;1;1;1;1	0.288	1	3137603	0.01	0.61	4e-05	0.00855	3137600;3137601;3137603	0.00053279; 0.005652; 0.0004617	0.6818; 0.4931;0.80654	0.00379	0.209	3137603	0	0.87	0.000239	0.0124	3137565;3137603	0.006077;0.00017522	-0.46901; 0.77973	6.28e-14	1.87e-11	3137565;3137589;3137600;3137601;3137603;3137605;3137606;3137641	0.0073625; 0.0018744;0.00012145;0.00017561;2.0842e-05; 0.0034854; 0.0061195; 0.0002061	-0.45534; 0.5138; 0.71809; 0.62886; 0.85026; 0.57669; 0.48808; 0.5872	480	1.87e-11	0.04	-0.02	-0.04	-0.13	-0.45	-0.64	8	0	62699647	62701393
PCDHGC5	480	1.27e-12	3.64e-10	2832655;2832713;2832714;2832715;2832716;2832763	0.0013061;0.00024991; 0.0032406;6.4635e-05; 0.0097649;4.4925e-05	-0.66929; 0.74833; 0.5711; 0.81336; 0.65876; 0.90245	7;7;9;9;9;9	1;1;1;1;1;1	1;1;1;1;1;1	1;1;1;1;1;1	1;1;1;1;1;1	1;1;1;1;1;1	0.915	1				0.924	1				0.307	1	2832655	0	-0.71	0.000966	0.0365	2832655	0	-0.71	1.27e-12	3.64e-10	2832655;2832713;2832714;2832715;2832716;2832763	0.0013061;0.00024991; 0.0032406;6.4635e-05; 0.0097649;4.4925e-05	-0.66929; 0.74833; 0.5711; 0.81336; 0.65876; 0.90245	480	3.64e-10	0.2	0	0.07	0.03	0.02	-0.04	5	1	140835897	140838297
GATA3	240	1.01e-12	4.3e-10	3234286;3234303	1.1882e-07; 1.023e-10	1.3049;1.5583	4;6	2;3	0;1	1;0	1;1	2;2	0.572	1				8.81e-05	0.0143	3234286;3234303	0.0014133;2.1327e-07	0.81088; 1.448	2.5e-10	1.65e-07	3234286;3234303	2.9559e-07;1.0227e-10	1.0975;1.6837	1.01e-12	4.3e-10	3234286;3234303	1.1882e-07; 1.023e-10	1.3049;1.5583	8.2e-07	7.27e-05	3234286;3234298	7.8316e-07; 0.0066159	1.2215;0.52023	240	4.3e-10	-0.03	-0.56	-1.19	-1.43	-1.68	-1.34	10	1	8137255,8140273,8145964	8137865,8140810,8146107
SLC10A3	240	1.04e-12	4.3e-10	4027379	9.18e-17	-1.31	3	1	1	1	1	1	0.0786	1	4027379	0	-0.51	0.0847	1				0.0705	1	4027379	0.01	-0.88	1.04e-12	4.3e-10	4027379	9.18e-17	-1.31	4.27e-09	6.48e-07	4027379	2.74e-12	-1.16	240	4.3e-10	0.08	0	-0.05	0.63	0.69	0.65	X	0	153371839,153372126	153371891,153372196
TSHZ2	480	3.06e-12	8.43e-10	3889421	2.42e-15	1.75	7	1	1	0	1	2	0.807	1				0.65	1				0.859	1				0.289	1				3.06e-12	8.43e-10	3889421	2.42e-15	1.75	480	8.43e-10	-0.16	-0.2	-0.27	-0.63	-1.51	-1.85
NPAS2	240	3.68e-12	9.8e-10	2496505;2496509	3.6806e-08;4.7953e-12	-1.0623; -1.367	2;2	2;2;	0;0	1;1	1;1	3;3	0.803	1				0.813	1				0.41	1				0.000847	0.0334	2496505;2496509	0.0013208;3.8073e-06	-0.86467; -1.1897	3.68e-12	9.8e-10	2496505;2496509	3.6806e-08;4.7953e-12	-1.0623; -1.367	240	9.8e-10	0.28	0.12	0.17	0.43	1.11	0.95	2	1	100970972,100973149,100973673,100976240,100978293	100971170,100973340,100973766,100976421,100979719
C9orf3	240	4.69e-12	1.21e-09	3180343;3180392;3180430;3180431;3180433	3.9421e-09;0.00045025; 0.0042078; 0.0036947; 0.0021557	1.404; 0.75177;-0.62093; -0.5588;-0.63261	7;1;8;9;9	1;2;3;3;3	1;2;1;1;1	0;0;0;0;0	1;2;1;1;1	1;3;2;2;2	0.93	1				0.466	1				0.00752	0.342				1.81e-10	4.84e-08	3180343;3180392;3180430;3180431;3180433	2.5885e-05; 0.0050625; 0.0039801; 0.0019114;0.00081774	1.2043; 0.6876;-0.84628;-0.91456;-0.96533	4.69e-12	1.21e-09	3180343;3180392;3180430;3180431;3180433	3.9421e-09;0.00045025; 0.0042078; 0.0036947; 0.0021557	1.404; 0.75177;-0.62093; -0.5588;-0.63261	240	1.21e-09	-0.13	-0.38	-0.79	-1.45	-1.59	-1.59	9	1	96528814,96561751	96528854,96561761
EIF5B	240	4.97058e-12	1.14933e-09	2495911;2495912	1.7915e-12;2.1056e-09	1.8851;1.7826	2;2	2;2	0;0	1;1	1;1	3;3	0.577972	0.999995				0.407471	0.999975				0.430649	0.999996				1.34193e-05	0.0011118	2495911;2495912	7.2389e-07;2.3643e-05	1.6408;1.5697	4.97058e-12	1.14933e-09	2495911;2495912	1.7915e-12;2.1056e-09	1.8851;1.7826	240	1.14933e-09	0.0232236	0.0845193	0.224794	0.251445	0.292436	0.562394
DDX17	120	3.53e-12	1.26e-09	3960648;3960649;3960650	2.1864e-06;1.4007e-08;5.0013e-08	-0.84118; -1.0069;-0.89995	7;9;9	1;1;1	1;1;1	0;0;0	1;1;1	1;1;1	0.957	1				0.0498	0.963	3960649	0	-0.7	4.71e-06	0.000931	3960648;3960649;3960650	0.00029694; 1.906e-06;0.00019371	-0.78915;-0.97282;-0.79993	3.53e-12	1.26e-09	3960648;3960649;3960650	2.1864e-06;1.4007e-08;5.0013e-08	-0.84118; -1.0069;-0.89995	0.0196	0.275	3960635;3960649	0.0063115;0.0046107	0.39375;-0.67277	120	1.26e-09	-0.13	-0.27	-0.23	-0.17	-0.19	-0.35	22	0	37214066	37218006
TWISTNB	240	5.5e-12	1.36e-09	3040464	5.39e-17	-1.47	7	1	1	1	1	2	0.14	1	3040464	0	-0.53	0.168	1				0.212	1	3040464	0.01	-0.89	1.91e-08	3.49e-06	3040464	2e-12	-1.35	5.5e-12	1.36e-09	3040464	5.39e-17	-1.47	240	1.36e-09	0.37	0.18	0.26	1.13	0.98	0.79
KRT13	240	6.56e-12	1.58e-09	3757065	1.07e-16	-1.72	2	2	0	1	1	3	0.99	1				0.979	1				0.925	1				0.0107	0.233	3757065;3757075	0.0043239;0.00064795	-0.90706;-0.65463	6.56e-12	1.58e-09	3757065	1.07e-16	-1.72	240	1.58e-09	-0.04	-0.29	-0.24	-0.01	0.22	-0.36
CKAP4	480	7.97e-12	1.86e-09	3469704;3469709	0.0017715;5.8531e-15	-0.80687; -1.3382	7;9	1;1	1;1	1;1	1;1	2;2	0.843	1				0.746	1				0.0571	1	3469709	0	-0.7	0.000266	0.0133	3469709	9.54e-07	-0.97	7.97e-12	1.86e-09	3469704;3469709	0.0017715;5.8531e-15	-0.80687; -1.3382	480	1.86e-09	-0.03	-0.08	0.16	0.34	0.57	1.01
UBA6	480	1.34e-11	3.02e-09	2771754;2771777;2771799	9.9306e-05; 0.0073345;4.4115e-13	1.073;-0.82239; -1.177	2;8;7	2;3;1	0;1;1	1;1;1	3;1;1	3;1;2	0.455	1	2771754	0	0.9	0.123	1	2771754;2771781	0.0012093;0.0035853	0.99389;0.86123	0.0523	0.963	2771754	0	1.15	0.000115	0.00682	2771754;2771799	5.4362e-05;7.0152e-06	1.1404;-0.81026	1.34e-11	3.02e-09	2771754;2771777;2771799	9.9306e-05; 0.0073345;4.4115e-13	1.073;-0.82239; -1.177	480	3.02e-09	0.4	0.17	0.41	0.64	0.88	0.85	4	0	68171143,68171447,68172438,68173306,68174672	68171238,68171535,68172566,68173500,68174790
TOMM40L	480	1.79404e-11	3.57214e-09	2363588;2363589;2363590;2363597	0.0043988;1.1063e-05;2.2225e-05; 0.0014386	-0.53893; 0.83545; 0.68303;-0.64379	2;9;9;8	2;2;2;3	0;0;0;1	1;1;1;0	1;1;1;2	1;1;1;2	0.459453	0.999995				0.393316	0.999975				0.136778	0.999996				0.000198855	0.0103118	2363588;2363597	0.0039162;0.0011003	-0.59619;-0.75461	1.79404e-11	3.57214e-09	2363588;2363589;2363590;2363597	0.0043988;1.1063e-05;2.2225e-05; 0.0014386	-0.53893; 0.83545; 0.68303;-0.64379	480	3.57214e-09	-0.131813	0.122881	-0.0297654	0.364198	0.300119	0.344559
FAM107B	480	2e-11	4.39e-09	3278889	4.17e-16	-2.21	7	1	1	1	1	2	0.98	1				0.813	1				0.42	1				0.000145	0.00795	3278889	2.17e-07	-1.71	2e-11	4.39e-09	3278889	4.17e-16	-2.21	480	4.39e-09	-0.09	-0.29	-0.1	1.1	1.57	1.69
RYK	240	2.45e-11	5.22e-09	2696257;2696258;2696293;2696294	0.00064989;0.00091224;1.4389e-09;0.00041699	0.74274; 0.68224; -1.1063;-0.54774	1;1;7;9	2;2;1;1	0;0;1;1	1;1;1;1	3;3;1;1	3;3;2;2	0.154	1				0.0379	0.835	2696287	0	0.75	0.00142	0.104	2696293	0	-0.7	3.13e-06	0.000342	2696257;2696293;2696294	0.00075226;2.3757e-05; 0.0037745	0.76067;-0.95187;-0.42299	2.45e-11	5.22e-09	2696257;2696258;2696293;2696294	0.00064989;0.00091224;1.4389e-09;0.00041699	0.74274; 0.68224; -1.1063;-0.54774	240	5.22e-09	0.35	-0.04	0.12	0.28	0.37	0.37
TBL2	240	3.9e-11	8.07e-09	3056159;3056160	6.923e-08;4.2975e-09	-0.90946; -1.044	7;9	1;1	1;1	1;1	1;1	2;2	0.719	1				0.665	1				0.208	1				5.62e-07	7.51e-05	3056159;3056160	1.5725e-06;2.4282e-05	-0.86783; -0.8704	3.9e-11	8.07e-09	3056159;3056160	6.923e-08;4.2975e-09	-0.90946; -1.044	240	8.07e-09	0.12	-0.05	-0.05	0.46	0.63	0.78
IP6K2	60	8.88e-12	8.34e-09	2673694;2673705;2673706;2673709	6.303e-06; 0.0099786; 0.0028639;4.2743e-06	1.1032;-0.66482;-0.63705; -1.0936	3;9;9;9	3;3;3;3	1;1;1;1	1;1;1;1	1;1;1;1	1;1;1;1	0.00209	0.983	2673694	3.32e-05	0.84	4.28e-11	4.58e-08	2673694;2673706;2673709	1.9235e-05; 0.0015951;1.9557e-07	1.0376;-0.6287;-1.0915	8.88e-12	8.34e-09	2673694;2673705;2673706;2673709	6.303e-06; 0.0099786; 0.0028639;4.2743e-06	1.1032;-0.66482;-0.63705; -1.0936	1.75e-09	3.54e-07	2673694;2673709	6.384e-06;0.00018109	0.95187;-0.82065	2.69e-06	0.000195	2673687;2673694;2673709	0.0066567;0.00025031; 0.0023837	0.93888; 0.84312;-0.60575	60	8.34e-09	0.07	0.07	-0.12	-0.1	-0.43	-0.36	3	0	48700439,48701974	48701210,48702150
NFKBID	60	1.02e-11	8.54e-09	3860123	5.39e-15	-1.48	7	1	1	1	1	2	0.127	1				6.94e-05	0.0126	3860123	6.52e-07	-1.12	1.02e-11	8.54e-09	3860123	5.39e-15	-1.48	0.000144	0.00795	3860123	9.47e-07	-1.18	0.0461	0.459	3860123	0	-0.66	60	8.54e-09	0.26	1.07	1.6	1.33	0.31	0.01
DST	240	4.96e-11	9.98e-09	2958377;2958423;2958468;2958505;2958511;2958563;2958564	0.0088112; 0.0057838; 0.0032235; 0.0038439;0.00050106;0.00039031;0.00047116	0.65096; -0.4881;-0.58463; 0.47112; 0.59851; 0.93703; 0.85486	1;1;7;1;1;7;9	2;2;3;2;2;1;1	0;0;1;0;0;1;1	1;1;1;1;1;1;1	2;2;1;2;3;1;1	3;3;1;3;3;1;1;	0.272	1				0.00768	0.383	2958377;2958395;2958460;2958461	0.0054162;0.0041631;0.0023299; 0.009874	0.69774;-0.53301; 0.73545; 0.61864	0.0385	0.832	2958377;2958468;2958511	0.0065844;0.0014292; 0.004921	0.72121;-0.63612; 0.50961	0.000116	0.00682	2958468;2958511	0.0034956;0.0039417	-0.58044; 0.53721	4.96e-11	9.98e-09	2958377;2958423;2958468;2958505;2958511;2958563;2958564	0.0088112; 0.0057838; 0.0032235; 0.0038439;0.00050106;0.00039031;0.00047116	0.65096; -0.4881;-0.58463; 0.47112; 0.59851; 0.93703; 0.85486	240	9.98e-09	0.37	0.22	0.2	0	-0.45	-0.55
RP6-213H19.1	240	5.4e-11	1.04e-08	3991113;3991117	7.6496e-13; 0.0070464	-1.0822;-0.53464	7;9	1;1	1;1	0;1	1;1	3;3	0.521	1				0.211	1				0.000534	0.0514	3991113	3.06e-05	-0.84	2.87e-10	7.15e-08	3991113;3991139	1.3943e-12; 0.0051046	-1.0927;-0.50214	5.4e-11	1.04e-08	3991113;3991117	7.6496e-13; 0.0070464	-1.0822;-0.53464	240	1.04e-08	0.21	0.13	0.38	0.75	0.74	0.83
SYNJ2	240	3.32e-11	1.03e-08	2933408;2933445;2933455;2933472	1.3578e-08;4.8669e-08; 0.0062939; 0.0058753	-1.681;-1.2697;-0.6961;0.83175	7;1;1;1	1;1;2;2	1;1;0;0	1;1;1;1	1;1;2;2	1;3;3;3	0.829	1				0.497	1				0.00598	0.292	2933455	0.01	-0.71	3.32e-11	1.03e-08	2933408;2933445;2933455;2933472	1.3578e-08;4.8669e-08; 0.0062939; 0.0058753	-1.681;-1.2697;-0.6961;0.83175	2.93e-06	0.000206	2933408;2933445	2.0358e-06; 1.487e-05	-1.4903;-1.1033	240	1.03e-08	0.27	0.2	0.53	1.68	1.83	1.32	6	1	158358484	158358815
BID	240	6.11e-11	1.83e-08	3951937;3951942;3951951;3951952	0.00039718; 3.251e-05; 0.0012059; 4.913e-07	-0.90805; -1.033;-0.53355;-0.94474	4;2;2;7	2;2;2;1	1;1;1;1	1;1;1;1	1;1;1;1	3;1;1;1	0.177	1				0.275	1				0.00026	0.0279	3951937;3951951;3951952	0.0044155;0.0021383;0.0033535	-0.77873;-0.53544;-0.68833	6.11e-11	1.83e-08	3951937;3951942;3951951;3951952	0.00039718; 3.251e-05; 0.0012059; 4.913e-07	-0.90805; -1.033;-0.53355;-0.94474	6.11e-08	7.34e-06	3951937;3951942;3951951;3951952	0.0018412; 0.0032083; 0.0020366;1.1265e-05	-0.821;-0.83663;-0.50355;-0.85678	240	1.83e-08	0.28	0.19	0.23	0.54	0.69	0.56	22	0	16602192,16606568	16602254,16606779
GLS	240	1.23e-10	3.54e-08	2520294;2520333;2520361;2520363	0.00087684; 0.0072944;2.6923e-07;1.6244e-06	-0.80153;-0.39375;-0.88876;-0.93281	1;1;8;9	1;2;2;2	1;0;0;0	1;1;1;1	2;2;1;1	2;3;1;1	0.0954	1	2520311	0	1.09	0.000454	0.053	2520308;2520311	0.0046101;8.5268e-06	0.80474; 1.4114	2.01e-05	0.00301	2520308;2520361;2520363	0.0051601;3.4015e-06;0.00086629	0.81308;-0.89612;-0.84289	1.23e-10	3.54e-08	2520294;2520333;2520361;2520363	0.00087684; 0.0072944;2.6923e-07;1.6244e-06	-0.80153;-0.39375;-0.88876;-0.93281	0.000606	0.0205	2520294;2520342	0.00040113; 0.0025068	-0.81115; 0.62515	240	3.54e-08	0.41	0.01	0.23	0.83	1.06	0.84	2	1	191468696	191469472
GNA15	240	2.19e-10	4.08e-08	3816817;3816825;3816826	3.4565e-08; 1.262e-07; 0.0036469	-1.1067; -0.9718;-0.65928	7;8;9	1;3;3	1;1;1	1;1;1	2;1;1	2;2;2	0.887	1				0.852	1				0.0465	0.938	3816817	0	-0.83	7.19e-07	9.43e-05	3816817;3816825	7.046e-06;1.7618e-06	-1.0067;-0.95141	2.19e-10	4.08e-08	3816817;3816825;3816826	3.4565e-08; 1.262e-07; 0.0036469	-1.1067; -0.9718;-0.65928	240	4.08e-08	-0.11	0.26	0.7	1.14	1.4	1.35
HBEGF	120	1.62e-10	4.49e-08	2878276;2878284	0.0054815;4.3895e-11	0.73941;-1.0997	1;7	2;1	0;1	1;1	3;1	3;2	0.00435	1	2878284	0	-0.83	1.99e-10	1.86e-07	2878276;2878284	0.0080853;1.2016e-11	0.68511;-1.3588	6.56e-11	4.93e-08	2878276;2878284;2878285	0.0092709;1.9542e-11; 0.0035631	0.68257; -1.384;-0.6512	1.62e-10	4.49e-08	2878276;2878284	0.0054815;4.3895e-11	0.73941;-1.0997	1.19e-09	1.93e-07	2878284	6.74e-11	-1.08	120	4.49e-08	1.67	3.47	4.1	3.51	2.9	2.68	5	0	139702403,139705679,139706051	139702581,139705853,139706358
RRP9	480	3.32e-10	6.03e-08	2675766;2675772;2675774	0.00083472;1.1704e-10; 0.007401	1.0181;-1.2675;0.62875	8;2;2	3;2;2	1;0;0	1;1;1	2;1;1	2;3;3	0.519	1				0.338	1				0.117	1				0.00435	0.121				3.32e-10	6.03e-08	2675766;2675772;2675774	0.00083472;1.1704e-10; 0.007401	1.0181;-1.2675;0.62875	480	6.03e-08	0.18	0.41	0.31	0.9	1.19	0.87
F3	240	3.27e-10	7.89e-08	2423915;2423916	0.00049155;1.1791e-09	-0.54219;-0.87864	8;9	3;3	1;1	1;1	2;2	2;2	0.0137	1	2423916	0	-0.63	2.49e-06	0.000885	2423916	1.2e-08	-0.8	9.95e-08	4.15e-05	2423916	6.27e-09	-0.86	3.27e-10	7.89e-08	2423915;2423916	0.00049155;1.1791e-09	-0.54219;-0.87864	1.12e-07	1.25e-05	2423915;2423916	0.0052672;8.1579e-08	-0.45064;-0.80963	240	7.89e-08	0.94	1.64	1.83	1.89	2.06	1.74
ATG16L1	240	4.59e-10	1.07e-07	2532797;2532801;2532822;2532828;2532835;2532842	0.00039457;0.00066428; 0.0056277;0.00026089; 0.0096167; 0.0030455	1.009; 1.0312;-0.81803; 1.3507;-0.52078;-0.76822	1;2;1;1;8;9	2;2;2;3;3;3	1;1;1;1;1;1	1;1;0;1;0;0	1;1;2;2;1;2	3;1;1;3;2;1	0.0822	1	2532801;2532828	0.0041414;0.0027571	0.95634; 1.1859	0.00652	0.348	2532797;2532801;2532828	0.00054027; 0.0031723; 0.0026562	1.1655;1.0797;1.3205	1.66e-06	0.000451	2532797;2532801;2532828	0.00024242;0.00041061;0.00026005	1.201;1.1756;1.4308	4.59e-10	1.07e-07	2532797;2532801;2532822;2532828;2532835;2532842	0.00039457;0.00066428; 0.0056277;0.00026089; 0.0096167; 0.0030455	1.009; 1.0312;-0.81803; 1.3507;-0.52078;-0.76822	6.86e-10	1.16e-07	2532797;2532801;2532822;2532828	0.0030841;0.00049787; 0.004892;2.8959e-05	0.88117; 1.029;-0.80673; 1.4187	240	1.07e-07	0.19	-0.12	0.14	1.11	1.06	1.03
TRMT6	240	7.68e-10	1.27e-07	3896539;3896541;3896556	0.00058822; 0.0026729;2.1121e-13	-0.78151; -1.0364; -1.3863	3;9;7	3;3;1	1;1;1	1;1;1	1;1;1	1;1;2	0.732	1				0.3	1				2.59e-06	0.000604	3896539;3896556	0.0033527;6.2485e-11	-0.75168; -1.2515	7e-08	1.16e-05	3896539;3896556	0.0033652;1.6319e-13	-0.69818; -1.4329	7.68e-10	1.27e-07	3896539;3896541;3896556	0.00058822; 0.0026729;2.1121e-13	-0.78151; -1.0364; -1.3863	240	1.27e-07	0.08	0.44	0.92	1.21	1.38	1.28	20	0	5866485	5867372
EZR	240	6.6e-10	1.5e-07	2981920;2981940;2981969	0.0083173;0.00068626;7.0134e-14	0.49788;-0.50672; -1.1784	1;1;7	3;2;1	1;0;1	1;1;1	3;1;2	3;3;1	0.493	1				8.06e-06	0.0024	2981969	1.24e-07	-0.76	7.44e-06	0.00143	2981969	7.79e-08	-0.95	6.6e-10	1.5e-07	2981920;2981940;2981969	0.0083173;0.00068626;7.0134e-14	0.49788;-0.50672; -1.1784	0.000508	0.0179	2981940;2981969	0.0053551;4.0934e-05	-0.44838;-0.89914	240	1.5e-07	0.24	0.74	0.96	1.08	1.15	0.51	6	0	159159101,159160336	159159186,159160444
FRMD4B	60	2.39e-10	1.98e-07	2681315;2681329;2681370	0.00039235;6.5183e-06; 4.41e-09	-1.2201;-1.4284;-1.3687	1;7;9	2;3;1	0;1;1	1;1;1	3;1;1	3;1;1	0.00123	0.688	2681329;2681370	0.0045315;1.3073e-05	-0.98408;-0.93489	2.39e-10	1.98e-07	2681315;2681329;2681370	0.00039235;6.5183e-06; 4.41e-09	-1.2201;-1.4284;-1.3687	0.0722	1	2681370	9.8e-05	-1.23	0.195	1	2681370	0	-0.64	5.3e-05	0.0026	2681311;2681323;2681332;2681370	0.0020542;0.00050217; 0.0064915; 0.0011705	1.0321; 1.1167;0.72771;-0.6889	60	1.98e-07	0.6	0.95	1.09	0.26	0.26	0.45	3	0	69332211	69332399
NT5DC3	240	1.03e-09	2.19e-07	3468780	1.97e-14	-1.2	7	1	1	1	1	2	0.53	1				0.116	1	3468780	0.01	-0.51	0.000128	0.0158	3468780	4.4e-07	-0.92	1.03e-09	2.19e-07	3468780	1.97e-14	-1.2	1.68e-06	0.000128	3468756;3468780	0.0073889;1.0546e-09	0.70836;-1.0676	240	2.19e-07	-0.11	0.07	0.45	0.74	0.9	0.73
SSFA2	120	1.29e-09	2.68e-07	2518430;2518468	2.3559e-14; 0.0029882	-1.5125;-0.61741	7;4	1;2	1;0	1;1	1;2	2;2	0.273	1	2518468	0	-0.65	0.0375	0.835	2518467;2518468	0.0061782;0.00018724	-0.52284;-0.81432	3.71e-09	1.99e-06	2518430;2518468	1.1942e-14; 0.0029634	-1.5902;-0.75241	1.29e-09	2.68e-07	2518430;2518468	2.3559e-14; 0.0029882	-1.5125;-0.61741	6.43e-06	0.000406	2518430;2518468	9.2461e-09; 0.0016836	-1.2567;-0.62721	120	2.68e-07	0.56	0.79	1.28	1.2	1.05	0.87
YWHAH	480	2.66e-09	4.22e-07	3943215	4.12e-13	-1.37	2	2	1	1	1	1	0.853	1				0.837	1				0.502	1				0.0202	0.353	3943215	0	-0.88	2.66e-09	4.22e-07	3943215	4.12e-13	-1.37	480	4.22e-07	0.33	0.24	0.64	0.78	0.98	0.85
KLHL24	240	3.38e-09	5.24e-07	2655123;2655129;2655162	0.00030501;8.7864e-11; 0.0041596	1.0496; 1.3623;0.71952	7;9;1	1;1;3	1;1;1	0;1;0	1;1;2	2;2;3	0.969	1				0.944	1				0.869	1				0.697	1				3.38e-09	5.24e-07	2655123;2655129;2655162	0.00030501;8.7864e-11; 0.0041596	1.0496; 1.3623;0.71952	240	5.24e-07	0.22	-0.19	-0.32	-0.9	-1.93	-2.01
SMTN	240	6.11e-09	9.1e-07	3942697;3942732;3942735;3942738	1.2438e-05;0.00074521; 0.0019851; 0.0036402	-0.87447;-0.74262;-0.59654; 0.83385	1;2;2;1	1;2;2;2	1;0;0;0	1;1;1;1	2;2;1;2	3;3;1;3	0.884	1				0.136	1				0.00196	0.127	3942697;3942738	0.0043846;0.0093129	-0.6258;0.81512	8.64e-07	0.00011	3942697;3942732;3942735	0.0019062;0.00082816; 0.001368	-0.75264;-0.77476;-0.63169	6.11e-09	9.1e-07	3942697;3942732;3942735;3942738	1.2438e-05;0.00074521; 0.0019851; 0.0036402	-0.87447;-0.74262;-0.59654; 0.83385	240	9.1e-07	-0.04	0.18	0.45	1.08	1.26	1.23
ERGIC1	240	9.26e-09	1.35e-06	2841185;2841200	3.7719e-09;1.3975e-08	-0.88265; -1.15	7;7	1;1	1;1	1;0	1;1	2;1	0.693	1				0.38	1				0.118	1	2841200	0.01	-0.66	0.00113	0.042	2841185;2841200	6.2628e-05; 0.0003692	-0.71249; -0.9318	9.26e-09	1.35e-06	2841185;2841200	3.7719e-09;1.3975e-08	-0.88265; -1.15	240	1.35e-06	0.28	0.24	0.19	0.33	0.59	0.8
NCOA7	60	2.16e-09	1.62e-06	2924557;2924567;2924579;2924585	4.6003e-05; 0.0016609;6.0113e-05; 0.00513	-0.95807;-0.85593;-0.90642; 0.58287	8;9;9;7	3;3;2;2	1;1;0;0	1;1;1;1	1;1;1;2	1;1;1;1	8.11e-05	0.0872	2924557;2924567;2924579;2924585	0.0013634;0.0050397;0.0012276;0.0088742	-0.76678;-0.65109;-0.69349; 0.57311	2.16e-09	1.62e-06	2924557;2924567;2924579;2924585	4.6003e-05; 0.0016609;6.0113e-05; 0.00513	-0.95807;-0.85593;-0.90642; 0.58287	0.000983	0.0802	2924557;2924579;2924595	0.0024101;0.0037357; 0.009235	-0.87806;-0.82453; 0.58714	0.217	1				0.345	1				60	1.62e-06	0.85	0.6	0.91	0.29	-0.98	-0.77	6	1	126282170,126283781	126282270,126283907
CALD1	60	2.6e-09	1.77e-06	3025554;3025581	2.9858e-09;8.5616e-06	1.7472;1.5458	7;9	1;1	1;1	0;0	1;1	2;2	1.09e-06	0.00206	3025554	5.18e-13	1.93	2.6e-09	1.77e-06	3025554;3025581	2.9858e-09;8.5616e-06	1.7472;1.5458	9.45e-06	0.00169	3025554;3025581;3025663	2.6331e-05;0.00012736; 0.0038107	1.2749; 1.2402;0.11197	0.000359	0.0167	3025554;3025581	2.6399e-05;0.00017609	1.1661;1.1405	0.00369	0.0844	3025554	0	1.03	60	1.77e-06	0.3	0.12	0.47	0.4	0.34	0.1
ATP13A3	60	2.84e-09	1.77e-06	2711670;2711686;2711697;2711703	0.0063652; 0.0019077; 0.0073754;0.00056538	-0.53235; 0.70466; 0.95655; 0.75341	1;1;1;1	2;2;2;2	0;0;0;0	1;1;1;1	2;2;1;1	3;3;3;3	0.0114	1				2.84e-09	1.77e-06	2711670;2711686;2711697;2711703	0.0063652; 0.0019077; 0.0073754;0.00056538	-0.53235; 0.70466; 0.95655; 0.75341	0.000491	0.0479	2711670;2711686	0.0043836;0.00043801	-0.55427; 0.76334	0.000877	0.0343	2711670;2711686	0.0044036;0.00059655	-0.47951; 0.67974	0.00372	0.0846				60	1.77e-06	0.39	0.4	0.67	0.92	1.12	0.89
DENND2C	60	3.13e-09	1.81e-06	2429176;2429179;2429206	0.00097808;7.1444e-10; 0.0037397	-0.70497; -1.1402;-0.67256	1;7;1	2;1;2	1;1;1	1;1;1	2;2;2	3;2;2	0.0384	1	2429230	0	1.48	3.17e-05	0.00841	2429201;2429206;2429230	0.0080786; 0.0083957;0.00052974	0.59796;-0.62479; 1.3774	3.13e-09	1.81e-06	2429176;2429179;2429206	0.00097808;7.1444e-10; 0.0037397	-0.70497; -1.1402;-0.67256	3.22e-08	5.6e-06	2429176;2429179;2429196	0.0030084;4.5268e-10; 0.008471	-0.62441; -1.1257; 0.66163	0.103	0.705	2429179	0.01	-0.75	60	1.81e-06	0.39	0.54	1.16	1.07	0.59	0.17	1	0	114969322,114989591,114998648,115014126	114970332,114989703,114998905,115014255
DDB2	120	4.1e-09	2.05e-06	3329654	6.66e-14	-1.92	3	1	1	1	1	1	0.891	1				7.22e-05	0.0126	3329654	1.86e-08	-1.38	4.1e-09	2.05e-06	3329654	6.66e-14	-1.92	0.476	1				0.639	1				120	2.05e-06	-0.04	-0.15	-0.26	-0.54	-0.74	-0.77	11	1	47193221	47194599
CD276	480	1.56e-08	2.19e-06	3601230;3601248	1.1461e-10; 0.0089484	-1.4595;-0.5231	7;9	1;1	1;1	0;0	1;1	2;2	0.825	1				0.846	1				0.476	1				0.000412	0.0189	3601230	6.87e-07	-1.1	1.56e-08	2.19e-06	3601230;3601248	1.1461e-10; 0.0089484	-1.4595;-0.5231	480	2.19e-06	-0.05	0	0.51	0.8	1.16	1.53
CXorf15	240	2.15e-08	2.97e-06	3970168;3970169;3970188	6.8237e-05;1.1782e-07; 0.002777	-0.92059;-0.89947; 0.977	7;9;1	1;1;2	1;1;0	1;1;1	1;1;3	3;3;3	0.324	1				0.00933	0.418	3970188	0	1	0.0129	0.504	3970168;3970169	0.0011591; 0.009995	-0.97758;-0.67754	3.55e-08	6.04e-06	3970168;3970169	1.1152e-05;1.2832e-08	-1.0655;-0.95369	2.15e-08	2.97e-06	3970168;3970169;3970188	6.8237e-05;1.1782e-07; 0.002777	-0.92059;-0.89947; 0.977	240	2.97e-06	0.08	0.06	0.3	0.74	0.61	0.62
SLC16A3	480	2.46e-08	3.34e-06	3738631;3738644	1.1582e-05;0.00013942	-0.91438; -1.0142	7;7	1;1	1;1	0;0	1;1	1;1	0.53	1				0.00387	0.245	3738637	1.36e-06	1.41	0.242	1				9.44e-05	0.00579	3738631;3738644	0.00049974; 0.0038487	-0.66421;-0.83654	2.46e-08	3.34e-06	3738631;3738644	1.1582e-05;0.00013942	-0.91438; -1.0142	480	3.34e-06	-0.02	0.35	0.37	0.73	0.89	1.12
NUMB	240	2.62e-08	3.49e-06	3571392	1.37e-13	-1.18	7	1	1	0	1	2	0.82	1				0.448	1				0.731	1				0.107	0.865	3571392	2.08e-05	-0.92	2.62e-08	3.49e-06	3571392	1.37e-13	-1.18	240	3.49e-06	0.06	-0.07	-0.08	0.39	0.66	0.74
NDEL1	120	1.89e-08	3.49e-06	3709692	3.73e-12	-1.56	7	1	1	0	1	2	0.0338	1	3709703	0	0.67	0.0232	0.66	3709703	0.01	0.63	1.29e-06	0.000376	3709692	1.04e-09	-1.49	1.89e-08	3.49e-06	3709692	3.73e-12	-1.56	0.126	0.775	3709703	0.01	0.58	120	3.49e-06	0.07	0.3	0.7	0.61	0.46	0.69
DAPK1	240	2.98e-08	3.82e-06	3177906;3177935;3177952	2.3395e-07;4.8344e-09; 0.0062069	1.1081; 1.7123;0.72086	7;7;1	1;1;2	1;1;0	1;1;1	1;1;3	1;1;3	0.938	1				0.983	1				0.99	1				0.953	1				2.98e-08	3.82e-06	3177906;3177935;3177952	2.3395e-07;4.8344e-09; 0.0062069	1.1081; 1.7123;0.72086	240	3.82e-06	-0.1	-0.1	-0.09	-0.51	-2.05	-1.92
IDS	480	2.94e-08	3.82e-06	4025392;4025393;4025396;4025406	0.0038878;0.00026742;1.5246e-05;3.6774e-05	-0.68853;-0.92512; -1.2467; -1.0625	7;9;9;9	1;1;1;1	1;1;1;1	0;0;0;0	1;1;1;1	1;1;1;1	0.915	1				0.527	1				0.449	1				0.213	1				2.94e-08	3.82e-06	4025392;4025393;4025396;4025406	0.0038878;0.00026742;1.5246e-05;3.6774e-05	-0.68853;-0.92512; -1.2467; -1.0625	480	3.82e-06	-0.14	-0.19	-0.11	-0.02	-0.01	0.05
SERPINE1	480	3.94e-08	4.97e-06	3016153;3016154	0.00071333;2.5202e-08	-0.76522;-0.92021	2;9	2;2	0;0	1;1	1;1	3;3	0.374	1				0.00135	0.116	3016154	1.17e-05	-0.73	0.0183	0.575	3016154	0	-0.63	0.00434	0.121	3016154	0	-0.67	3.94e-08	4.97e-06	3016153;3016154	0.00071333;2.5202e-08	-0.76522;-0.92021	480	4.97e-06	0.85	1.17	1.27	1.4	1.3	1.3
FAM108C1	480	4.98e-08	6.18e-06	3604120;3604134	6.8885e-08; 0.0049782	-0.80527; 0.77443	7;6	1;3	1;1	1;0	2;2	2;2	0.163	1	3604120	0.01	-0.47	0.177	1				0.0675	1				0.0001	0.00605	3604120	4.79e-06	-0.73	4.98e-08	6.18e-06	3604120;3604134	6.8885e-08; 0.0049782	-0.80527; 0.77443	480	6.18e-06	-0.05	-0.1	0.15	0.2	0.4	0.54
DKC1	480	5.23e-08	6.38e-06	3996669;3996673	1.9099e-09; 0.0011482	-0.94529; 0.70673	7;1	1;0	1;0	1;1	1;3	2;3	0.654	1				0.264	1				0.00634	0.306	3996669	8.58e-07	-0.87	0.00027	0.0133	3996669	7.81e-09	-0.9	5.23e-08	6.38e-06	3996669;3996673	1.9099e-09; 0.0011482	-0.94529; 0.70673	480	6.38e-06	0.04	0.05	0.35	0.55	0.73	0.82
KCNN4	240	6.79e-08	8.03e-06	3864674	8.54e-11	-1.23	7	1	1	1	1	2	0.961	1				0.94	1				0.0469	0.938	3864674	0	-0.88	5.78e-05	0.004	3864674	2.89e-08	-1.18	6.79e-08	8.03e-06	3864674	8.54e-11	-1.23	240	8.03e-06	-0.04	0.12	0.3	0.89	1.1	1.09
GARS	240	6.9e-08	8.03e-06	2995422;2995426	1.8207e-09; 0.0015653	-1.1254;0.82347	1;2	1;2	1;0	1;1	1;2	2;2	0.0182	1	2995429	0.01	0.64	0.00125	0.113	2995429;2995440	0.0040099;0.0095579	0.75398;-0.45373	0.00123	0.095	2995422;2995426	7.6354e-05; 0.0064601	-0.82819; 0.77194	0.000139	0.00777	2995422;2995425;2995426	6.2677e-05; 0.0059044; 0.0039688	-0.95588; 0.79818; 0.78903	6.9e-08	8.03e-06	2995422;2995426	1.8207e-09; 0.0015653	-1.1254;0.82347	240	8.03e-06	0.44	0.3	0.65	0.73	1.04	1.15
NBL1	480	1.04e-07	1.18e-05	2323736;2323738	2.8099e-05; 1.314e-07	-1.0387;-0.8393	7;9	1;1	1;1	0;1	1;1	1;1	0.725	1				0.477	1				0.00446	0.232	2323738	0	-0.52	0.000133	0.00747	2323736;2323738	0.0022042;0.00036169	-0.75513;-0.65658	1.04e-07	1.18e-05	2323736;2323738	2.8099e-05; 1.314e-07	-1.0387;-0.8393	480	1.18e-05	0.21	0.17	0.23	0.33	0.41	0.57	1	1	19842312,19854091	19842478,19854280
PALLD	240	7.82e-08	1.27e-05	2751119;2751120;2751195	4.5443e-06; 0.0035163;2.0474e-06	-0.96542;-0.78322; 1.1241	7;9;9	1;1;1	0;0;0	1;1;1	1;1;1	1;1;1	0.463	1	2751195	0.01	0.79	0.076	1	2751195	0.01	0.84	3.95e-05	0.00571	2751119;2751195	0.002249;4.3019e-06	-0.69775; 1.1046	7.82e-08	1.27e-05	2751119;2751120;2751195	4.5443e-06; 0.0035163;2.0474e-06	-0.96542;-0.78322; 1.1241	0.0646	0.546	2751195	0	0.94	240	1.27e-05	0.2	0.38	0.58	0.67	0.72	0.32	4	1	169840723,169843210,169848328	169840829,169843285,169848470
PLEKHH1	240	1.22e-07	1.31e-05	3541315;3541327	0.0038505;5.2474e-06	-0.7084;-0.98283	7;9	2;2	0;0	1;1	1;1	3;3	0.566	1				0.811	1				0.77	1				0.0641	0.68				1.22e-07	1.31e-05	3541315;3541327	0.0038505;5.2474e-06	-0.7084;-0.98283	240	1.31e-05	-0.14	-0.12	-0.17	0.35	1.03	0.73
FRY	480	1.37e-07	1.45e-05	3484578;3484586	1.7134e-06;0.00025826	0.92093;-0.75299	2;2	2;2	0;0	1;1	1;1	3;3	0.44	1				0.00279	0.195	3484586	6.69e-05	-0.66	0.0154	0.548	3484586	0	-0.6	0.000132	0.00747	3484578;3484586	0.00024748; 0.0029698	0.77533;-0.50883	1.37e-07	1.45e-05	3484578;3484586	1.7134e-06;0.00025826	0.92093;-0.75299	480	1.45e-05	-0.03	0.18	0.24	0.08	-0.34	-0.44
NRG1	240	1.38e-07	1.45e-05	3092917;3092920	0.00025878;6.0513e-08	-0.86931; -1.2412	8;9	3;3	1;1	1;1	1;1	2;2	0.383	1				0.102	1	3092917	0.01	-0.82	0.00057	0.0542	3092917;3092920	0.00021769;0.00013831	-0.97953;-0.94559	3.86e-06	0.000401	3092917;3092920	0.00020321;9.6739e-07	-0.92309; -1.2371	1.38e-07	1.45e-05	3092917;3092920	0.00025878;6.0513e-08	-0.86931; -1.2412	240	1.45e-05	0.15	0.38	0.59	1.07	1.49	1.35
PRKCD	240	1.05e-07	1.67e-05	2624294;2624315	1.5121e-09;1.1246e-06	-1.3268;-1.7385	2;1	1;2	1;1	0;1	1;1	1;1	0.642	1				0.588	1				0.0366	0.811	2624294	1.12e-05	-1.11	1.05e-07	1.67e-05	2624294;2624315	1.5121e-09;1.1246e-06	-1.3268;-1.7385	5.45e-06	0.000356	2624294;2624306;2624315	3.5056e-07; 0.0082568;0.00083452	-1.1756; 0.7887;-1.3888	240	1.67e-05	0.26	0.24	0.67	1.1	1.09	0.58	3	1	53170262,53174159,53187459	53170484,53174271,53187593
ZNF365	60	3.59e-08	1.68e-05	3248679;3248699	0.0026563;1.8169e-09	1.0346;-2.0805	1;8	1;2	1;0	1;1	3;1	3;1	0.594	1				0.0122	0.466	3248699	0	-1.57	3.59e-08	1.68e-05	3248679;3248699	0.0026563;1.8169e-09	1.0346;-2.0805	1.09e-05	0.000968	3248679;3248699	0.004401;1.0946e-06	0.91492;-1.7784	0.00112	0.0336	3248679;3248699	0.0021817;0.00084223	1.0244;-1.2137	60	1.68e-05	0.19	0.73	1.55	2.24	1.56	1.31
SCHIP1	60	4.3e-08	1.9e-05	2649909	1.96e-13	-1.26	7	1	1	1	1	3	0.237	1	2649909	0	-0.55	0.168	1	2649909	0	-0.8	4.3e-08	1.9e-05	2649909	1.96e-13	-1.26	0.944	1				0.952	1				60	1.9e-05	0.44	0.41	0.85	0.88	0.16	0.17
CHN1	240	1.84e-07	1.9e-05	2588001;2588031	0.0023927;2.6126e-08	-0.86935; 0.89714	7;9	1;1	1;1	1;1	1;1	1;1	0.344	1				0.375	1				0.32	1				0.0315	0.466	2588031	0	0.69	1.84e-07	1.9e-05	2588001;2588031	0.0023927;2.6126e-08	-0.86935; 0.89714	240	1.9e-05	0.34	0.17	-0.01	-0.76	-1.15	-1.13	2	0	175419931	175420166
ARNTL2	480	2.07e-07	2.06e-05	3409131	1.01e-12	-1.63	4	1	0	1	1	1	0.688	1				0.851	1				0.845	1				0.00383	0.112	3409131	4.21e-07	-1.31	2.07e-07	2.06e-05	3409131	1.01e-12	-1.63	480	2.06e-05	-0.06	0.27	0.74	0.61	1.03	1.46
KIF13B	480	2.05e-07	2.06e-05	3129604;3129655;3129681	5.9751e-12;0.00069672;0.00021188	-1.2378;-0.70147; 1.124	2;2;2	2;2;2	0;0;0	1;1;1	1;1;1	3;3;1	0.746	1	3129604	0	-0.64	0.746	1	3129604	0	-0.58	0.814	1				0.254	1	3129681	0	1.09	2.05e-07	2.06e-05	3129604;3129655;3129681	5.9751e-12;0.00069672;0.00021188	-1.2378;-0.70147; 1.124	480	2.06e-05	-0.06	-0.01	0.03	0.37	0.7	0.96
SSBP2	480	2.03e-07	2.06e-05	2864913;2864949	0.0043352;1.8111e-10	0.8828;1.2666	7;9	2;1	1;1	1;1	1;1	2;2	0.213	1	2864913	0	0.74	0.0187	0.591	2864910;2864913	0.0073013;0.0042187	-0.57084; 0.71283	0.349	1				0.534	1				2.03e-07	2.06e-05	2864913;2864949	0.0043352;1.8111e-10	0.8828;1.2666	480	2.06e-05	0.41	0.29	0.44	0.22	-0.55	-1.38
NOP16	240	1.99e-07	2.93e-05	2888286;2888300	0.0095326;1.0707e-08	-0.81497;-0.91618	8;4	3;1	1;0	1;1	1;1	1;3	0.108	1	2888300	0.01	-0.44	0.0133	0.49	2888300	0	-0.51	0.000615	0.0564	2888300	0	-0.71	1.99e-07	2.93e-05	2888286;2888300	0.0095326;1.0707e-08	-0.81497;-0.91618	1.17e-06	9.83e-05	2888286;2888300	0.0021729;7.8298e-08	-0.87236;-0.87778	240	2.93e-05	0.38	0.52	0.69	1.3	1.4	1.14	5	0	175743555	175743837
TMEM41A	240	2.13e-07	3.07e-05	2708846;2708849	0.0045382;2.647e-08	-0.50343; -2.0998	2;1	2;2	0;0	1;1	2;2	2;3	0.335	1				0.0897	1	2708849	0.01	-0.89	0.00448	0.232	2708846;2708849	0.0066234;0.0062663	-0.51575; -1.4208	2.13e-07	3.07e-05	2708846;2708849	0.0045382;2.647e-08	-0.50343; -2.0998	6.14e-06	0.000391	2708849	1.02e-06	-2.01	240	3.07e-05	0.27	0.3	0.38	1.05	0.99	0.66
SEPT9	480	3.2e-07	3.13e-05	3735848;3735885;3735913	3.4579e-10;3.3019e-05; 0.0076433	-1.2341;-0.85189; 0.55625	7;2;4	1;2;2	1;1;0	1;1;1	1;1;2	1;2;3	0.98	1				0.697	1				0.524	1				0.00134	0.0479	3735848;3735885	1.3234e-05; 0.003934	-0.89993;-0.72525	3.2e-07	3.13e-05	3735848;3735885;3735913	3.4579e-10;3.3019e-05; 0.0076433	-1.2341;-0.85189; 0.55625	480	3.13e-05	-0.13	0	0.02	0.44	0.72	0.99	17	1	72909735	72910380
RIMKLB	120	2.26e-07	3.19e-05	3403866;3403874;3403877	0.0079175; 0.0076363;3.6642e-09	0.5412;-0.60229; -1.1162	1;8;9	3;3;3	1;1;1	1;0;0	3;1;1	3;2;2	0.705	1				0.00347	0.226	3403851	0	-0.03	1.68e-06	0.000451	3403851;3403877;3403879	0.0082979;0.00015787; 0.0015132	-0.06741;-0.94844;-0.22944	2.26e-07	3.19e-05	3403866;3403874;3403877	0.0079175; 0.0076363;3.6642e-09	0.5412;-0.60229; -1.1162	0.00136	0.0392	3403877	0	-0.78	120	3.19e-05	0.03	0.35	1.29	-0.4	-0.27	-0.83
CDC2L5	240	2.88e-07	4e-05	2998549;2998550;2998552	0.0002145;0.00010675;0.00035162	-0.57258;-0.72553;-0.68382	7;9;9	1;1;1	1;1;1	1;1;1	2;2;2	2;2;2	0.284	1				0.209	1				0.0017	0.117	2998550;2998615	0.0023739;0.00040764	-0.61906; 1.0658	2.88e-07	4e-05	2998549;2998550;2998552	0.0002145;0.00010675;0.00035162	-0.57258;-0.72553;-0.68382	0.000219	0.00858	2998549	0	-0.52	240	4e-05	0.3	0.17	0.16	0.41	0.4	0.21
PER2	60	9.54e-08	5.1e-05	2605756;2605757	1.0403e-05;3.8904e-08	-0.9;-1.1534	4;9	2;2	0;0	1;1	1;1	3;3	0.00207	0.983	2605756;2605757	0.00037918;7.9944e-06	-0.78271;-0.98177	9.54e-08	5.1e-05	2605756;2605757	1.0403e-05;3.8904e-08	-0.9;-1.1534	0.133	1				0.396	1				0.357	1				60	5.1e-05	0.51	1.01	1.11	0.09	0.06	-0.01
ASNA1	240	5.79e-07	5.61e-05	3821850	1.3e-09	-1.33	7	1	1	1	2	2	0.949	1				0.482	1				0.685	1				0.00148	0.0518	3821850	9.46e-06	-1.18	5.79e-07	5.61e-05	3821850	1.3e-09	-1.33	240	5.61e-05	-0.05	0.01	0.03	0.01	0.02	0.08
FAM46B	480	6.05e-07	5.7e-05	2402925;2402926	3.1656e-08; 0.0056415	1.2794;0.82039	7;9	1;1	1;1	1;1	1;1	2;2	0.163	1				0.136	1				0.189	1				8.91e-05	0.00551	2402925	2.42e-07	1.05	6.05e-07	5.7e-05	2402925;2402926	3.1656e-08; 0.0056415	1.2794;0.82039	480	5.7e-05	0.38	0.23	0.19	-1.4	-1.26	-1.81
RAB26	480	6.01e-07	5.7e-05	3644516;3644517;3644518;3644522	0.0014659; 0.0014731; 0.0042541;0.00046725	-0.69991;-0.90914;-0.71723; 0.83583	1;1;1;1	2;2;2;2	0;0;0;0	1;1;1;1	1;1;1;2	3;3;3;3	0.912	1				0.489	1				0.314	1				0.0478	0.592	3644533	0	0.75	6.01e-07	5.7e-05	3644516;3644517;3644518;3644522	0.0014659; 0.0014731; 0.0042541;0.00046725	-0.69991;-0.90914;-0.71723; 0.83583	480	5.7e-05	-0.12	-0.28	-0.28	-0.56	-0.82	-1.25
FXN	480	6.36e-07	5.93e-05	3173832;3173835	5.6633e-07; 0.0037121	-1.1373;0.79217	7;2	1;2	1;0	1;1	1;2	2;2	0.787	1				0.123	1	3173835	0	0.82	0.401	1				0.132	0.961				6.36e-07	5.93e-05	3173832;3173835	5.6633e-07; 0.0037121	-1.1373;0.79217	480	5.93e-05	-0.09	-0.08	-0.13	0.13	0.32	0.57
RAB27A	480	7.04e-07	6.39e-05	3625303	3.05e-12	-1.01	7	1	1	0	1	1	0.947	1				0.841	1				0.0956	1	3625303	0	-0.7	3.35e-05	0.00261	3625303	7.34e-10	-0.92	7.04e-07	6.39e-05	3625303	3.05e-12	-1.01	480	6.39e-05	0.14	-0.07	0.2	0.56	0.52	0.77
SYTL1	120	1.65e-07	6.53e-05	2326998;2326999	3.9966e-07;3.8304e-06	-1.291;-1.0209	7;9	1;1	1;1	0;0	1;1	1;1	0.356	1				0.000251	0.0337	2326998;2326999	3.2209e-05;0.00044295	-0.90385;-0.83302	1.65e-07	6.53e-05	2326998;2326999	3.9966e-07;3.8304e-06	-1.291;-1.0209	5.64e-06	0.000548	2326998;2326999	2.9545e-06;2.9924e-05	-1.1958;-0.82906	0.0152	0.232	2326998	0	-0.71	120	6.53e-05	0.01	-0.06	-0.13	-0.48	-0.59	-0.77	1	1	27543950	27544603
HSPH1	240	7.57e-07	6.79e-05	3508400;3508402	0.009476;1.8998e-12	-0.6689;-1.3857	1;7	1;1	1;1	1;1	3;1	2;1	0.952	1				0.809	1				0.439	1	3508402	0	-0.99	0.00395	0.114	3508402	9.55e-10	-1.36	7.57e-07	6.79e-05	3508400;3508402	0.009476;1.8998e-12	-0.6689;-1.3857	240	6.79e-05	-0.01	-0.04	0.19	0.72	0.79	0.99	13	0	30633612	30634117
POP1	240	5.05e-07	6.88e-05	3108698	1.88e-13	-1.32	1	3	0	1	1	2	0.975	1				0.405	1	3108699	0.01	-0.65	0.294	1				5.05e-07	6.88e-05	3108698	1.88e-13	-1.32	9.03e-06	0.000547	3108698;3108699	1.6238e-10; 0.0096106	-1.1939;-0.50905	240	6.88e-05	0.22	-0.04	0.3	1.01	0.98	0.76
C15orf39	60	1.97e-07	7.39e-05	3602147	1.16e-08	-1.51	1	3	1	1	1	2	0.334	1				0.0147	0.52	3602147	0.01	-1.08	1.97e-07	7.39e-05	3602147	1.16e-08	-1.51	3.05e-06	0.00034	3602147	1.81e-07	-1.3	4.89e-05	0.00243	3602147	6.36e-06	-1.09	60	7.39e-05	-0.04	0.23	0.78	1.26	0.77	0.76
PHC2	240	8.45e-07	7.4e-05	2405536	1.49e-07	-1.01	1	1	1	1	1	3	0.0174	1	2405536;2405537	0.0099639;0.0068971	-0.66205;-0.72487	0.00617	0.332	2405536;2405537	0.009949;0.0015981	-0.76816;-0.92862	0.000451	0.0452	2405536	1.74e-05	-0.97	0.0001	0.00605	2405536	1.74e-05	-0.93	8.45e-07	7.4e-05	2405536	1.49e-07	-1.01	240	7.4e-05	0.34	0.6	0.93	1.16	0.96	0.87
C10orf119	240	9.28e-07	8.03e-05	3309797	1.48e-08	-1.18	7	1	1	1	2	2	0.732	1				0.407	1	3309791	0.01	0.71	0.32	1				0.00467	0.127	3309797	1.88e-05	-1.07	9.28e-07	8.03e-05	3309797	1.48e-08	-1.18	240	8.03e-05	-0.07	-0.17	0.22	0.52	0.69	0.96
BMP2K	240	1.08e-06	9.26e-05	2732949;2732971	2.6569e-10; 0.003548	-0.99363;-0.86072	7;2	1;2	1;1	0;1	1;1	2;1	0.719	1				0.306	1				0.383	1				0.0093	0.209	2732949	1.67e-05	-0.83	1.08e-06	9.26e-05	2732949;2732971	2.6569e-10; 0.003548	-0.99363;-0.86072	240	9.26e-05	0.27	0.05	0.11	0.68	1	0.73	4	1	79999761,80001566	79999865,80001646
PDZD8	480	1.09e-06	9.27e-05	3308656	6.23e-09	-0.97	7	1	1	1	1	2	0.677	1				0.0868	1				0.0677	1				1.92e-06	0.000225	3308626;3308656	0.0080748;3.021e-08	0.73398;-0.9665	1.09e-06	9.27e-05	3308656	6.23e-09	-0.97	480	9.27e-05	-0.08	0.05	0	0.16	0.24	0.61
ABLIM1	240	1.23e-06	0.000101	3308013;3308031;3308035;3308047	0.00074778;7.2777e-05;0.00069654; 0.0048155	-0.67413; -0.7791;-0.62944;-0.60496	7;9;9;9	1;1;1;1	1;1;1;1	1;1;1;1	1;1;1;1	1;1;1;1	0.755	1				0.494	1	3307954	0.01	0.72	0.116	1	3307954	0	0.85	0.0112	0.24	3307954;3308035	0.00038981; 0.0087041	0.75072;-0.55898	1.23e-06	0.000101	3308013;3308031;3308035;3308047	0.00074778;7.2777e-05;0.00069654; 0.0048155	-0.67413; -0.7791;-0.62944;-0.60496	240	0.000101	-0.06	0.01	0.05	-0.06	-0.12	-0.27	10	0	116241539,116276408	116241627,116276675
ARHGEF1	480	1.22e-06	0.000101	3834539;3834543;3834544	0.0072418;2.6245e-08; 0.0017206	-0.52956; -1.17; -0.6709	4;8;7	2;3;1	0;1;1	1;1;1	1;1;1	2;1;1	0.916	1				0.689	1	3834543	0	-0.79	0.318	1	3834543	0	-0.97	0.0138	0.277	3834543	0	-1	1.22e-06	0.000101	3834539;3834543;3834544	0.0072418;2.6245e-08; 0.0017206	-0.52956; -1.17; -0.6709	480	0.000101	-0.07	-0.11	-0.06	0.23	0.38	0.67	19	1	47092395	47092710
CLN6	240	1.26e-06	0.000101	3630715	2.31e-08	-0.79	1	1	1	1	1	2	0.466	1				0.305	1				0.0468	0.938	3630715	0	-0.56	0.000119	0.00687	3630715	1.53e-06	-0.74	1.26e-06	0.000101	3630715	2.31e-08	-0.79	240	0.000101	-0.16	-0.02	0.16	0.45	0.43	0.46
COL4A1	240	1.24e-06	0.000101	3525385	4.07e-08	-1.11	2	2	0	1	1	2	0.969	1				0.708	1				0.204	1				0.00738	0.178	3525385	0	-0.86	1.24e-06	0.000101	3525385	4.07e-08	-1.11	240	0.000101	-0.18	-0.1	0.21	0.34	0.53	0.77
CHRNA5	480	1.27e-06	0.000101	3603438	2.72e-09	-0.87	7	1	1	1	2	2	0.975	1				0.606	1				0.164	1				0.0331	0.48	3603438	0	-0.67	1.27e-06	0.000101	3603438	2.72e-09	-0.87	480	0.000101	0	-0.13	0.12	0.1	0.33	0.46
PVRL3	480	1.39e-06	0.000109	2635648;2635649	0.00033232;3.7387e-07	-1.0672;-1.0933	7;9	1;1	1;1	1;1	1;1	2;2	0.506	1				0.348	1				0.0739	1				0.00095	0.0361	2635648;2635649	0.0046837; 0.001585	-0.81762;-0.73408	1.39e-06	0.000109	2635648;2635649	0.00033232;3.7387e-07	-1.0672;-1.0933	480	0.000109	0.08	-0.01	0.15	0.55	0.69	1
PTHLH	480	1.42e-06	0.00011	3448750;3448761	0.0072149;7.7573e-05	0.5641;0.95255	8;7	1;1	1;1	0;0	1;1	1;1	0.337	1				0.061	1	3448761	0	0.84	0.000623	0.0564	3448761	0	0.9	7.28e-05	0.00475	3448761	0	0.93	1.42e-06	0.00011	3448750;3448761	0.0072149;7.7573e-05	0.5641;0.95255	480	0.00011	0.24	0.58	1.03	1.68	1.75	2.13	12	0	28013593,28013880	28013716,28014161
GPR157	240	8.52e-07	0.00011	2395630;2395641;2395643	0.0017795;0.0080794;0.0022906	0.81609;-0.61168;-0.63846	1;7;9	3;1;1	0;0;1	1;1;1	2;1;1	3;2;2	0.0485	1				3.74e-05	0.00841	2395641;2395643	0.0089665;0.0038805	-0.53574;-0.57831	1.39e-05	0.00226	2395630;2395643	0.0080931;0.0028417	0.73818;-0.6188	8.52e-07	0.00011	2395630;2395641;2395643	0.0017795;0.0080794;0.0022906	0.81609;-0.61168;-0.63846	1.87e-05	0.00106	2395643	0	-0.71	240	0.00011	0.05	0.11	0.29	0.04	0.24	0.26
ROCK1	480	1.61e-06	0.000123	3800645;3800682;3800696;3800698;3800700	0.0024667; 0.0073412; 0.0096925;0.00015525; 0.0047563	0.83049; -0.5837;-0.52091;-0.84792;-0.61898	1;1;7;9;9	2;2;1;1;1	0;0;1;1;1	1;1;1;1;1	3;2;1;1;1	3;3;2;2;2	0.562	1				0.126	1	3800645	0	0.89	0.0958	1				0.00735	0.178	3800698	0	-0.74	1.61e-06	0.000123	3800645;3800682;3800696;3800698;3800700	0.0024667; 0.0073412; 0.0096925;0.00015525; 0.0047563	0.83049; -0.5837;-0.52091;-0.84792;-0.61898	480	0.000123	0.04	-0.08	0.21	0.23	0.33	0.61
PHF21A	240	1.71e-06	0.000129	3371342;3371363;3371424	0.00036903;2.8042e-05;7.7502e-05	-0.71007; 1.1284; 1.2946	6;2;7	3;2;1	1;0;1	0;1;0	2;1;1	2;3;2	0.842	1				0.0907	1	3371342	0	-0.63	0.232	1	3371342	0	-0.65	2.64e-05	0.00215	3371342;3371363;3371424	0.0026508;8.0125e-07; 0.0019444	-0.66009; 1.2416; 1.2098	1.71e-06	0.000129	3371342;3371363;3371424	0.00036903;2.8042e-05;7.7502e-05	-0.71007; 1.1284; 1.2946	240	0.000129	0.02	0.08	0.1	-0.79	-1.48	-0.83
SH3GL1	240	1.8e-06	0.000134	3846776	5.31e-08	-0.76	7	1	1	1	1	2	0.649	1				0.353	1	3846776	0.01	-0.37	0.144	1	3846776	0	-0.57	7.3e-05	0.00475	3846776	2.04e-07	-0.74	1.8e-06	0.000134	3846776	5.31e-08	-0.76	240	0.000134	-0.01	0.27	0.18	0.39	0.5	0.57
BCAR1	240	1.11e-06	0.000138	3699443;3699444	0.0036814;3.5146e-06	-0.73662; -1.0014	7;9	1;1	1;1	1;1	1;1	1;1	0.981	1				0.618	1				0.0339	0.779				1.11e-06	0.000138	3699443;3699444	0.0036814;3.5146e-06	-0.73662; -1.0014	0.000653	0.0218	3699444	1.83e-05	-0.91	240	0.000138	-0.11	0.14	0.06	0.36	0.37	0.41	16	0	73827385	73827902
DTD1	120	1.13e-06	0.000138	3878570;3878575	0.0097572;2.2802e-08	0.60749;-0.93269	2;1	2;3	0;1	1;0	1;1	2;2	0.00897	1	3878570	0.01	0.7	0.0108	0.437	3878570	0.01	0.67	0.000325	0.0334	3878570;3878575	0.0092154;0.00033243	0.63664;-0.79797	1.13e-06	0.000138	3878570;3878575	0.0097572;2.2802e-08	0.60749;-0.93269	8.74e-06	0.000533	3878575	2.27e-07	-0.85	120	0.000138	0.08	0.11	0.29	0.44	0.41	0.73
ZFP36L2	120	4.07e-07	0.000142	2550529;2550535	7.5921e-06; 0.0022693	-0.97725;-0.65199	1;7	3;1	0;1	1;1	2;1	2;2	0.354	1				0.0111	0.441				4.07e-07	0.000142	2550529;2550535	7.5921e-06; 0.0022693	-0.97725;-0.65199	0.00611	0.155	2550535	0	-0.68	0.186	0.906				120	0.000142	0.16	0.54	0.99	1.15	1.15	0.57
WASF3	240	2e-06	0.000148	3482589	3.1e-11	-0.94	7	1	1	0	2	2	0.701	1				0.581	1				0.329	1				1.65e-05	0.00137	3482589	9.35e-10	-0.91	2e-06	0.000148	3482589	3.1e-11	-0.94	240	0.000148	0.18	0.06	0.1	0.52	0.6	0.68
PLAUR	60	5.15e-07	0.000168	3864558;3864560	0.00028475; 0.00143	-0.83289; 0.76405	8;8	3;3	1;1	1;1	1;1	1;1	0.457	1				0.00281	0.195	3864558;3864560	0.0081055; 0.004893	-0.60486; 0.70759	5.15e-07	0.000168	3864558;3864560	0.00028475; 0.00143	-0.83289; 0.76405	0.000503	0.0225	3864558	0	-0.77	0.00385	0.0864	3864558	0	-0.71	60	0.000168	0.31	2.06	2.36	2.12	0.93	1.03	19	0	48842087	48842540
COQ10B	240	1.49e-06	0.000179	2521452;2521462	3.9435e-08; 0.0094703	-1.3709; 0.8439	7;5	1;3	1;1	1;1	1;2	1;2	0.0489	1	2521452	0	-0.78	0.0106	0.437	2521452	0	-1.25	1.17e-05	0.002	2521452	3.75e-08	-1.54	1.49e-06	0.000179	2521452;2521462	3.9435e-08; 0.0094703	-1.3709; 0.8439	9.74e-06	0.000585	2521452	7.65e-09	-1.35	240	0.000179	0.9	0.89	1.37	1.16	1.05	1.02	2	1	198026530,198032900	198026633,198033050
SLC43A3	480	2.6e-06	0.00019	3373851;3373870;3373876	3.3371e-06;5.2446e-05;0.00031865	-0.73264; -1.2198; -1.2556	5;7;9	1;1;1	1;1;1	0;0;0	2;1;1	1;2;2	0.673	1				0.174	1				0.0178	0.563	3373847;3373851	0.009759;0.0029603	0.73;-0.54492	0.000824	0.033	3373851	0	-0.66	2.6e-06	0.00019	3373851;3373870;3373876	3.3371e-06;5.2446e-05;0.00031865	-0.73264; -1.2198; -1.2556	480	0.00019	-0.03	0.07	0.18	0.75	1.15	1.23
VEGFA	240	2.8e-06	0.000201	2908189;2908191;2908204	0.0013697;0.00029561; 0.0003905	0.64088;-0.91752; 0.80755	2;7;6	2;1;3	0;1;1	1;0;0	3;1;1	3;1;2	0.493	1				0.000768	0.0787	2908191	0	-1.23	0.000736	0.065	2908191	4.88e-05	-1.29	3.47e-05	0.00266	2908189;2908191	0.0011973;7.5932e-05	0.65145;-1.0098	2.8e-06	0.000201	2908189;2908191;2908204	0.0013697;0.00029561; 0.0003905	0.64088;-0.91752; 0.80755	240	0.000201	0.09	0.63	1.3	1.6	1.5	1.2
ABL2	240	1.68e-06	0.0002	2446064;2446089	0.00010456;7.7148e-10	1.0937;-1.173	2;7	2;1	0;1	1;1	1;1	3;1	0.0867	1	2446064	0	0.88	0.000251	0.0337	2446089	2.88e-08	-1.05	5.34e-05	0.00717	2446089	7.72e-10	-1.17	1.68e-06	0.0002	2446064;2446089	0.00010456;7.7148e-10	1.0937;-1.173	0.714	1				240	0.0002	0.4	0.88	0.93	0.59	0.86	0.37
PIP4K2A	480	2.89e-06	0.000205	3281170	6.5e-12	-1.1	7	1	1	1	1	2	0.862	1				0.813	1				0.531	1				0.0305	0.457	3281170	0	-0.83	2.89e-06	0.000205	3281170	6.5e-12	-1.1	480	0.000205	0.12	0.01	0	0.28	0.49	0.74
SLC17A7	240	1.78521e-06	0.000204251	3867854;3867855	4.5782e-05; 0.0018099	0.58889;0.44815	8;9	3;3	1;1	1;1	1;1	1;1	0.90663	0.999995				0.186133	0.999975				3.00634e-05	0.00435077	3867854;3867855	9.605e-05;0.0018867	0.55781;0.45019	1.78521e-06	0.000204251	3867854;3867855	4.5782e-05; 0.0018099	0.58889;0.44815	0.00426654	0.0891621	3867854	0.0033034	0.49127	240	0.000204251	0	-0.0616302	-0.193023	-0.18258	-0.165165	-0.0525477	19	0	54628621	54628794
ANTXR2	480	3.05e-06	0.000213	2775025;2775031	0.0079491;0.0036247	0.68818;-0.5097	2;2	2;2	0;0	1;1	2;2	1;1	0.196	1	2775025	0	0.84	0.0736	1	2775025	0	0.8	0.00546	0.271	2775042	0	0.88	8.21e-05	0.00525	2775042;2775043	0.0040813;0.0032899	0.75774;-0.92306	3.05e-06	0.000213	2775025;2775031	0.0079491;0.0036247	0.68818;-0.5097	480	0.000213	0.26	-0.02	0.07	0.84	1.42	2.3
DHX15	480	3.89e-06	0.000268	2763816;2763821;2763825;2763852	0.006592; 0.0034522;7.0213e-05;0.00013806	0.53076;-0.85876;-0.77303;-0.68423	1;7;7;7	3;1;1;1	1;1;1;1	0;1;1;1	3;2;1;1	3;1;1;2	0.88	1				0.502	1				0.0159	0.55	2763852	0	-0.65	0.00186	0.0623	2763852	0	-0.69	3.89e-06	0.000268	2763816;2763821;2763825;2763852	0.006592; 0.0034522;7.0213e-05;0.00013806	0.53076;-0.85876;-0.77303;-0.68423	480	0.000268	0.26	0.12	0.32	0.46	0.68	0.61
MEIS1	240	4.03e-06	0.000276	2486195	1.76e-10	1.61	7	1	1	1	1	1	0.487	1				0.645	1				0.526	1				0.000622	0.0266	2486195	5.2e-08	1.55	4.03e-06	0.000276	2486195	1.76e-10	1.61	240	0.000276	0.28	0	-0.07	-0.88	-1.31	-0.83	2	1	66520867,66521197	66520981,66521248
LDHAL6A	240	4.28071e-06	0.000281506	3322842	4.3063e-09	-0.84493	6	3	1	0	1	2	0.268238	0.999995				0.392726	0.999975				0.130562	0.999996	3322842	0.0064586	-0.4547	0.00275811	0.0856917	3322842	0.00024289	-0.6567	4.28071e-06	0.000281506	3322842	4.3063e-09	-0.84493	240	0.000281506	0.305604	0.247403	0.254025	0.389049	0.579221	0.553422
RLIM_chrX	480	4.4e-06	0.000298	4012874;4012876;4012880	8.2297e-06; 0.0032452; 0.004724	1.4529;-0.53133; 0.68602	1;1;4	3;3;2	1;0;1	0;1;1	1;2;1	3;3;2	0.0221	1				0.00819	0.394	4012876	0	-0.61	0.000927	0.0767	4012874;4012876	0.0020311;0.0071331	1.1426;-0.54676	0.000792	0.032	4012874;4012876;4012880	0.0019937;0.0070936;0.0097811	1.166;-0.51839; 0.65154	4.4e-06	0.000298	4012874;4012876;4012880	8.2297e-06; 0.0032452; 0.004724	1.4529;-0.53133; 0.68602	480	0.000298	0.12	0.25	0.52	0.51	0.43	0.55
PARP12	240	2.6094e-06	0.000289363	3075963;3075965;3075976	0.0027062; 0.0026993;0.00053157	-0.81254; -0.6923; -0.7583	7;9;9	1;1;1	1;1;1	1;1;1	1;1;1	2;2;2	0.111045	0.999995				0.272451	0.999975				0.00493844	0.245737	3075976	4.5319e-05	-0.87888	2.6094e-06	0.000289363	3075963;3075965;3075976	0.0027062; 0.0026993;0.00053157	-0.81254; -0.6923; -0.7583	6.01414e-06	0.000368456	3075963;3075965;3075976	0.0012544;0.0057847;0.0047975	-0.87868;-0.61562;-0.55556	240	0.000289363	0.233931	0.028942	0.0572802	0.226674	0.0893964	0.0684315
ODC1	240	2.84e-06	0.000322	2540171	1.49e-08	-0.93	2	2	0	1	3	3	0.136	1				2.38e-05	0.00659	2540171	9.31e-08	-0.83	1.62e-05	0.00254	2540171	4.28e-08	-0.88	2.84e-06	0.000322	2540171	1.49e-08	-0.93	0.000394	0.0143	2540171	5.1e-06	-0.82	240	0.000322	0.68	1.62	1.95	2.19	2.49	2.41
CD44	120	3.15e-06	0.000342	3326712	2.92e-05	0.88	2	2	1	1	1	2	0.509	1				0.00193	0.149	3326729	0	-0.56	7.87e-05	0.01	3326712;3326729	0.00058255; 0.006094	0.84023;-0.48928	3.15e-06	0.000342	3326712	2.92e-05	0.88	0.00474	0.0986	3326712	0	0.71	120	0.000342	-0.04	0.15	0.29	0.63	0.66	0.87
SRM	240	5.14e-06	0.000345	2396477	5.17e-10	-1.2	7	1	1	1	1	2	0.0655	1	2396477	0	-0.67	0.0423	0.882	2396477	5.62e-05	-0.69	0.0163	0.552	2396477	1.78e-05	-0.87	5.82e-05	0.004	2396477	1.79e-08	-1.19	5.14e-06	0.000345	2396477	5.17e-10	-1.2	240	0.000345	0.14	0.21	0.17	0.52	0.77	0.91
RUSC1	240	3.3e-06	0.000353	2360905;2360918	0.00037354;1.2975e-05	-0.69115;-0.82485	2;2	2;2	1;1	1;1	1;1	1;1	0.672	1				0.323	1				0.0745	1	2360905	0	-0.6	3.3e-06	0.000353	2360905;2360918	0.00037354;1.2975e-05	-0.69115;-0.82485	0.000485	0.0172	2360905;2360918	0.00151;0.0011436	-0.6315;-0.67203	240	0.000353	0.08	0.17	0.27	0.73	0.77	0.45
PPP1R3E	40	6.89e-07	0.000327	3557325	5.66e-10	0.94	7	1	1	0	1	2	0.875	1				6.89e-07	0.000327	3557325	5.66e-10	0.94	0.425	1				0.355	1				0.103	0.705				40	0.000327	-0.23	-0.7	-0.76	-0.7	-0.62	-0.69	14	0	22840346	22840446
TMEM138	60	7e-07	0.000327	3332897;3332898;3332899	5.9198e-07; 0.0070927; 0.0084746	-1.3912;-0.94553; 0.50465	3;9;2	2;2;2	1;1;1	1;1;1	1;1;3	1;1;2	0.225	1				7e-07	0.000327	3332897;3332898;3332899	5.9198e-07; 0.0070927; 0.0084746	-1.3912;-0.94553; 0.50465	0.00939	0.401	3332897	8.28e-06	-1.38	0.271	1	3332897	0	-0.93	0.0515	0.487	3332897	0	-0.85	60	0.000327	-0.11	-0.37	-0.22	-0.4	-0.62	-0.59	11	1	60890092,60891970,60892644	60890264,60892046,60893254
TMEM33	240	5.28e-06	0.000351	2725343	1.79e-06	-0.9	7	1	1	1	1	2	0.0871	1				0.00551	0.316				0.000868	0.0735	2725343	0	-0.73	0.00172	0.0586	2725343	0	-0.78	5.28e-06	0.000351	2725343	1.79e-06	-0.9	240	0.000351	0.37	0.21	0.24	0.3	0.67	0.64
SCCPDH	240	5.34e-06	0.000352	2389809;2389816;2389818;2389820	0.001506;0.0051441;0.0068467;0.0051904	0.73976; 0.93082;-0.73352;-0.61532	2;1;6;9	2;3;3;3	0;0;1;1	1;1;0;0	3;2;1;1	3;3;2;2	0.0252	1	2389816	0	1.09	0.000345	0.0427	2389809;2389816	0.0046541;0.0005386	0.81884; 1.0846	0.00029	0.0303	2389816;2389820	0.00036817; 0.0055766	1.1407;-0.70102	1.08e-05	0.000968	2389816;2389818;2389820	0.00041632; 0.0030504; 0.0027149	1.0908;-0.80425;-0.69752	5.34e-06	0.000352	2389809;2389816;2389818;2389820	0.001506;0.0051441;0.0068467;0.0051904	0.73976; 0.93082;-0.73352;-0.61532	240	0.000352	0.35	0.03	0.03	0	-0.05	-0.32
MAP7	480	5.72e-06	0.000371	2975840	2.73e-08	-0.84	7	1	1	1	2	3	0.927	1				0.829	1				0.604	1				0.00313	0.0962	2975840	5.42e-05	-0.68	5.72e-06	0.000371	2975840	2.73e-08	-0.84	480	0.000371	0.13	-0.06	-0.11	0.39	0.59	0.54
CCDC82	480	5.9e-06	0.000379	3387787;3387807;3387809	0.0096912; 0.0075898;6.6049e-05	0.77667;-0.55085;-0.82413	2;7;9	2;1;1	0;1;1	1;0;0	2;1;1	2;1;1	0.219	1				0.185	1				0.00402	0.214	3387809	0.01	-0.87	4.15e-06	0.000419	3387807;3387809	0.0042454;5.0778e-06	-0.64812; -1.0344	5.9e-06	0.000379	3387787;3387807;3387809	0.0096912; 0.0075898;6.6049e-05	0.77667;-0.55085;-0.82413	480	0.000379	-0.08	0.01	0.35	0.69	0.35	0.6	11	0	95757573	95757802
ZNF275	240	3.76e-06	0.000396	3995575	4.27e-06	1.5	6	3	1	0	1	2	0.139	1	3995575	0.01	1.03	0.218	1				0.0168	0.555	3995575	0	1.24	3.76e-06	0.000396	3995575	4.27e-06	1.5	0.000264	0.0101	3995573;3995575	0.0047453;0.00010927	-0.79311; 1.3127	240	0.000396	-0.3	-0.26	0.16	0.2	0.17	0.38
PER1	60	1.3e-06	0.000376	3744157	5.21e-09	-1.91	7	1	1	1	3	1	0.0729	1				7.25e-05	0.0126	3744157;3744202	2.4592e-05; 0.0029411	-1.4535;-0.80496	1.3e-06	0.000376	3744157	5.21e-09	-1.91	0.962	1				0.967	1				60	0.000376	0.32	1.09	1.13	0.56	0	-0.43
RHEBL1	480	7.01483e-06	0.00041902	3453714	7.6905e-08	-1.2322	6	3	1	0	1	3	0.482075	0.999995				0.0134427	0.486774	3453714	0.00018602	-0.83373	5.25551e-05	0.00702929	3453714	9.9337e-07	-1.0182	0.000315345	0.0148354	3453714	6.1805e-07	-1.0081	7.01483e-06	0.00041902	3453714	7.6905e-08	-1.2322	480	0.00041902	-0.0681493	0.321719	0.452041	0.279814	0.330195	0.404638
HIPK3	240	7.18e-06	0.00045	3325911;3325924	1.8261e-06; 0.0041094	-1.0615;-0.48607	7;9	1;1	1;1	1;1	1;1	2;2	0.829	1				0.598	1				0.14	1	3325911	0.01	-0.77	0.00148	0.0518	3325911	2.08e-06	-1.13	7.18e-06	0.00045	3325911;3325924	1.8261e-06; 0.0041094	-1.0615;-0.48607	240	0.00045	0.06	-0.07	0.16	0.54	0.64	0.57
ARSJ	240	7.31e-06	0.000454	2782709;2782732	6.3209e-07;0.00014476	-1.2245;-1.1081	1;7	3;1	1;1	1;0	1;1	3;2	0.42	1				0.194	1				0.17	1	2782709	0.01	-0.77	0.00862	0.2	2782709;2782732	9.6804e-05; 0.0042687	-1.1387; -1.001	7.31e-06	0.000454	2782709;2782732	6.3209e-07;0.00014476	-1.2245;-1.1081	240	0.000454	0.5	0.21	0.38	1.17	1.55	1.59
INTS3	240	4.61e-06	0.00046	2359834;2359836;2359877	0.0018134;1.496e-05;0.0049531	-0.81942;-0.95318; 0.61716	3;3;1	2;2;3	0;0;1	1;1;0	1;1;3	1;1;3	0.405	1				0.00949	0.42	2359822;2359836;2359854	0.0038084;0.0010492;0.0011619	0.67763;-0.73369; -1.0427	0.000472	0.0466	2359836;2359854;2359877	0.00013983; 0.00784; 0.0038314	-0.95246;-0.85828; 0.67972	4.61e-06	0.00046	2359834;2359836;2359877	0.0018134;1.496e-05;0.0049531	-0.81942;-0.95318; 0.61716	4.85e-05	0.00242	2359834;2359836;2359880	0.0022067;2.9752e-05; 0.005857	-0.69203;-0.86069; 0.81477	240	0.00046	0.13	-0.17	-0.37	-0.1	-0.24	-0.34	1	1	151986056,151986378,151987788	151986170,151986463,151987855
LRRFIP1	480	8.08e-06	0.000498	2534394	3.73e-07	-0.9	2	2	0	1	1	2	0.165	1	2534394	0.01	0.68	0.608	1				0.507	1				0.0663	0.693				8.08e-06	0.000498	2534394	3.73e-07	-0.9	480	0.000498	0.44	0.39	0.53	0.83	1.21	0.89
ZNF281	60	1.12e-06	0.000467	2450315;2450318	0.00068815; 5.463e-07	-0.74308;-0.76661	1;1	3;3	0;0	1;1	1;1	3;2	0.0009	0.616	2450315;2450318	0.0087457;5.8942e-05	-0.64006;-0.67044	1.12e-06	0.000467	2450315;2450318	0.00068815; 5.463e-07	-0.74308;-0.76661	8.37e-06	0.00157	2450315;2450318	0.00031473;1.1872e-06	-0.89871;-0.77835	0.000236	0.0124	2450315;2450318	0.00073549;2.2057e-05	-0.84937;-0.66504	0.000243	0.00936	2450315;2450318	0.00080022;9.4549e-05	-0.76168;-0.58812	60	0.000467	0.8	0.82	0.96	0.98	0.51	0.44
CD55	60	1.91e-06	0.000496	2377247;2377258	1.0278e-05;8.2639e-05	0.97184;-0.99896	2;8	2;3	0;1	1;1	1;1	3;1	3.54e-05	0.0445	2377245;2377249	0.0048211;0.00027156	-0.61613; 1.2215	0.0167	0.561				1.91e-06	0.000496	2377247;2377258	1.0278e-05;8.2639e-05	0.97184;-0.99896	2.31e-05	0.0019	2377247;2377258	4.6957e-05;3.4172e-05	0.86154;-0.98342	5.69e-05	0.00273	2377247;2377258	6.955e-05;3.8166e-05	0.81833;-0.79074	60	0.000496	0.85	1.68	1.32	1.28	1.31	1.22	1	1	205580358	205580476
TRIP11	480	9.99e-06	0.000595	3576817;3576822;3576823;3576842	0.0068042;0.00043184; 0.0008729; 0.0082999	-0.56387; -0.5847;-0.63381;-0.51623	1;2;2;2	3;2;2;2	1;0;0;0	1;1;1;1	2;2;2;2	3;3;3;3	0.814	1				0.153	1				0.00385	0.209	3576822	0	-0.56	0.000548	0.0241	3576822;3576823	0.0034329;0.0022983	-0.53966;-0.61097	9.99e-06	0.000595	3576817;3576822;3576823;3576842	0.0068042;0.00043184; 0.0008729; 0.0082999	-0.56387; -0.5847;-0.63381;-0.51623	480	0.000595	0.04	-0.03	0.01	0	-0.18	0.14
EML4	240	1.02e-05	0.000601	2478749;2478750	2.0264e-06;0.00020214	-1.2508;-0.71071	7;9	1;1	1;1	1;1	1;1	3;3	0.0882	1	2478749	0.01	-0.62	0.0257	0.707	2478749;2478772	0.0051785;0.0059207	-0.67362; 0.65921	0.0801	1	2478749	0	-1	0.000268	0.0133	2478749	1.63e-07	-1.35	1.02e-05	0.000601	2478749;2478750	2.0264e-06;0.00020214	-1.2508;-0.71071	240	0.000601	0.38	0.1	0.38	0.92	1.07	0.72
MXD1	120	2.49e-06	0.000602	2487551;2487556	3.2585e-07;0.00070198	-1.3543; 1.0473	7;9	1;2	1;0	1;1	1;2	2;2	0.0233	1	2487556	0.01	0.86	0.000273	0.0353	2487551;2487556	0.00014998; 0.0073252	-1.052;0.90359	2.49e-06	0.000602	2487551;2487556	3.2585e-07;0.00070198	-1.3543; 1.0473	6.29e-05	0.00428	2487551	2.72e-07	-1.31	0.000798	0.0256	2487551	6.12e-07	-1.17	120	0.000602	0.49	0.9	1.24	1.68	1.24	1.4
GSTA4	240	6.65e-06	0.000638	2957486	1.5e-08	-1.8	7	1	1	1	2	1	0.699	1				0.000153	0.0229	2957486	2.21e-08	-1.85	1.01e-05	0.00177	2957486	1e-09	-2.07	6.65e-06	0.000638	2957486	1.5e-08	-1.8	0.0326	0.377	2957486	0	-1.18	240	0.000638	0.5	0.18	0.16	0.08	-0.31	-0.7
WSB1	480	1.11e-05	0.00065	3715127;3715132;3715139	0.0017355;0.0040442;0.0077467	-0.67331; 0.62823; 0.60518	8;9;9	3;3;3	1;1;1	1;1;1	1;1;2	1;1;1	0.842	1				0.0821	1	3715127	0	-0.67	1.21e-05	0.00201	3715127;3715128	0.0020781;0.00028951	-0.7712;-0.83868	0.000155	0.00842	3715127;3715128	0.0013474;0.0084305	-0.75217;-0.69773	1.11e-05	0.00065	3715127;3715132;3715139	0.0017355;0.0040442;0.0077467	-0.67331; 0.62823; 0.60518	480	0.00065	0.05	0.14	0.14	0.04	-0.15	-0.27	17	1	22658896	22660425
HMGCR	60	1.6e-06	0.000628	2815971;2815988;2815990;2816001	0.0033694;0.0015707;0.0025889;0.0024464	0.54011;-0.51728;-0.57061; 0.8608	1;2;2;1	2;2;2;1	0;0;0;1	1;1;1;0	3;1;1;2	3;1;2;2	0.00614	1	2815990	0.01	-0.45	1.6e-06	0.000628	2815971;2815988;2815990;2816001	0.0033694;0.0015707;0.0025889;0.0024464	0.54011;-0.51728;-0.57061; 0.8608	0.0342	0.78				0.029	0.441				0.0542	0.499				60	0.000628	0.47	0.3	0.6	0.52	0.51	0.69
LHFPL2	240	7.15e-06	0.000677	2863907;2863942	3.1247e-06;2.4836e-05	-0.78308;-0.91212	5;7	2;1	0;1	1;1	1;1	3;2	0.753	1				0.713	1				0.648	1				7.15e-06	0.000677	2863907;2863942	3.1247e-06;2.4836e-05	-0.78308;-0.91212	2.14e-05	0.00118	2863907;2863942	5.2565e-06;1.3297e-05	-0.73442;-0.88906	240	0.000677	0.14	-0.09	-0.08	0.77	0.74	0.81
CD59	240	1.19e-05	0.000695	3368719;3368720;3368745	0.00030321; 0.0001723;0.00010532	0.75524; 0.9884;-0.81056	6;9;7	3;3;1	1;1;1	0;0;0	1;1;1	2;2;2	0.919	1				0.397	1	3368742	0	0.67	0.0202	0.608	3368742	0	0.69	1.65e-05	0.00137	3368719;3368720;3368745	5.6278e-05;9.3864e-05; 0.0026935	0.82872; 1.0409;-0.71316	1.19e-05	0.000695	3368719;3368720;3368745	0.00030321; 0.0001723;0.00010532	0.75524; 0.9884;-0.81056	240	0.000695	-0.02	0.05	0.18	0.33	0.34	0.4
RPS6KA4	480	1.25e-05	0.000721	3334581;3334586;3334591	0.00043077;0.00045649; 0.0078597	0.97152;-0.86545;-0.52796	2;2;5	2;2;2	0;0;0	1;1;1	1;1;1	2;1;1	0.933	1				0.955	1				0.556	1				0.00734	0.178	3334581	0	1	1.25e-05	0.000721	3334581;3334586;3334591	0.00043077;0.00045649; 0.0078597	0.97152;-0.86545;-0.52796	480	0.000721	-0.17	-0.15	-0.12	0.08	0.35	0.67
GRAMD1B	120	7.6e-06	0.000711	3353706	1.08e-07	-1.3	7	1	1	1	1	2	0.99	1				0.969	1				0.222	1				7.6e-06	0.000711	3353706	1.08e-07	-1.3	0.936	1				120	0.000711	0.06	0.11	0.43	1.59	0.92	0
NOL11	480	1.27e-05	0.00073	3732380;3732395	4.047e-05;0.0034586	1.2043;1.1481	7;1	1;2	1;0	1;1	1;1	3;3	0.257	1				0.0377	0.835	3732380	0	0.99	0.74	1				0.835	1				1.27e-05	0.00073	3732380;3732395	4.047e-05;0.0034586	1.2043;1.1481	480	0.00073	-0.05	0.03	0.31	0	0.52	0.76
HSD17B4	240	1.38e-05	0.000786	2825763;2825766;2825770	2.992e-05;0.0039636;0.0011446	1.0236;0.62557; 1.0013	2;2;1	2;2;2	0;0;0	1;1;1	1;1;2	2;2;3	0.00652	1	2825763	0	0.73	0.000348	0.0427	2825763	0	0.99	4.15e-06	0.000865	2825743;2825757;2825763	0.0011673; 0.0093218;2.2605e-06	0.80761;0.57019; 1.1602	1.18e-05	0.00104	2825757;2825763	0.004422;2.2618e-06	0.62009; 1.1149	1.38e-05	0.000786	2825763;2825766;2825770	2.992e-05;0.0039636;0.0011446	1.0236;0.62557; 1.0013	240	0.000786	0.29	0.08	0.1	-0.06	-0.2	-0.27
SRF	120	4.08e-06	0.000865	2907737;2907751	0.00015268;2.2423e-05	-0.73211;-0.80154	7;1	1;3	1;1	1;1	1;1	2;3	0.0604	1				0.00278	0.195	2907737;2907751	0.00047343; 0.0061501	-0.59042;-0.62253	4.08e-06	0.000865	2907737;2907751	0.00015268;2.2423e-05	-0.73211;-0.80154	0.145	1				0.784	1				120	0.000865	0.49	0.78	0.9	1	0.28	-0.01
ZNF746	120	9.66e-06	0.000887	3078578	7.37e-08	-0.87	7	1	1	1	1	2	0.721	1				0.948	1				0.951	1				9.66e-06	0.000887	3078578	7.37e-08	-0.87	0.0233	0.307	3078578	0	-0.67	120	0.000887	-0.01	-0.02	0	0.4	0.23	0.17
CROT	60	4.4e-06	0.000894	3011338;3011341;3011347	0.007089;4.4472e-05;0.00027766	0.81731; -1.4237;-0.64794	2;8;2	2;3;2	1;1;0	1;1;1	2;1;1	3;1;3	0.153	1				3.41e-05	0.00841	3011341;3011360	8.2162e-06; 0.0030501	-1.4201;-0.62705	4.4e-06	0.000894	3011338;3011341;3011347	0.007089;4.4472e-05;0.00027766	0.81731; -1.4237;-0.64794	0.0157	0.303	3011347	0	-0.59	0.0736	0.591	3011360	0.01	-0.56	60	0.000894	0.45	0.01	0.19	-0.17	-0.74	-1.35
ZNF597	480	1.94e-05	0.00108	3677632	1.34e-08	-1.07	2	2	0	1	1	3	0.44	1				0.0136	0.494	3677632	0	-0.9	0.000215	0.0242	3677632	2.67e-06	-1.06	0.000318	0.0152	3677632	2.68e-06	-0.93	1.94e-05	0.00108	3677632	1.34e-08	-1.07	480	0.00108	-0.02	0.36	1.19	0.86	0.53	0.3
CARD10	240	1.24e-05	0.00108	3960155;3960165	0.0060786;8.8443e-08	0.86325;-0.95984	2;7	2;1	1;1	1;1	1;1	3;2	0.643	1				0.455	1				0.0548	0.992	3960165	0.01	-0.71	1.24e-05	0.00108	3960155;3960165	0.0060786;8.8443e-08	0.86325;-0.95984	0.00457	0.0965	3960165	0	-0.78	240	0.00108	-0.1	0.04	0.06	0.46	0.41	0.3
PALM2-AKAP2	240	1.28e-05	0.0011	3184417;3184489	1.1585e-06; 0.0025868	-1.1079;-0.9106	7;2	1;2	1;1	1;1	1;1	1;1	0.839	1				0.465	1				0.0674	1	3184417	0	-0.86	1.28e-05	0.0011	3184417;3184489	1.1585e-06; 0.0025868	-1.1079;-0.9106	3.64e-05	0.00194	3184417;3184489	1.4661e-05; 0.0055634	-1.0186;-0.84463	240	0.0011	-0.02	0.14	0.41	0.82	1.05	0.77	9	1	111442892	111442967
LYPD3	240	2.21e-05	0.00121	3864386	3.63e-10	-1.1	7	1	1	1	1	2	0.932	1				0.938	1				0.115	1	3864386	0	-0.65	0.00479	0.129	3864386	2.25e-05	-0.94	2.21e-05	0.00121	3864386	3.63e-10	-1.1	240	0.00121	0.06	0.08	0.15	0.48	0.68	1
SPRED2	240	2.27e-05	0.00124	2556827	1.4e-09	-1.26	7	1	1	1	1	2	0.324	1	2556827	0.01	-0.65	0.221	1	2556827	0.01	-0.85	0.408	1				0.119	0.908				2.27e-05	0.00124	2556827	1.4e-09	-1.26	240	0.00124	0.27	0.23	0.72	1.04	0.84	0.94
JARID2	240	1.5e-05	0.00127	2896298;2896304	0.004236;2.5697e-06	-0.72101;-0.89569	2;2	2;2	0;0	1;1	1;1	3;3	0.684	1				0.16	1				0.00189	0.124	2896192	0	0.83	1.5e-05	0.00127	2896298;2896304	0.004236;2.5697e-06	-0.72101;-0.89569	0.000849	0.027	2896298;2896304	0.0036393;0.00014668	-0.7064;-0.77657	240	0.00127	0.16	0.19	0.15	0.94	1.27	0.61
B4GALNT3	240	2.504e-05	0.00134207	3400254;3400255;3400278	0.00010402	-0.8456	2;2;2	2;2;2	0;0;0	1;1;1	1;1;1	3;3;3	0.742393	0.999995				0.418784	0.999975				0.000420942	0.0427199	3400255;3400278	0.0058282;0.00014935	-0.74825;-0.90902	5.4015e-05	0.00381336	3400254;3400255;3400278	0.0046664; 0.0098718;0.00012712	-0.67294;-0.68115;-0.87377	2.504e-05	0.00134207	3400278	0.00010402	-0.8456	240	0.00134207	-0.0789713	0.119288	0.562186	0.696878	0.562821	0.44293
EGR1	60	4.13e-06	0.00141	2830878;2830881	0.0054822;2.2072e-06	0.58913;-0.71755	1;1	3;3	0;0	1;1	3;3	3;3	0.000346	0.285	2830878;2830881	0.005709;0.00020045	0.58427;-0.65995	4.13e-06	0.00141	2830878;2830881	0.0054822;2.2072e-06	0.58913;-0.71755	0.0815	1	2830878	0	0.65	0.0717	0.726	2830878	0.01	0.58	0.329	1				60	0.00141	2.48	3.01	2.65	0.95	0.43	0.44
DCTPP1	240	3.71e-05	0.00194	3687801;3687802	0.00018215;9.8987e-05	-0.66967;-0.80329	7;9	1;1	1;1	1;1	1;1	2;2	0.106	1	3687801	0.01	-0.49	0.0849	1	3687801	0	-0.51	0.00537	0.269	3687801;3687802	0.0029356;0.0018758	-0.5639;-0.72777	0.00036	0.0167	3687801;3687802	0.00068036;0.00016217	-0.65721;-0.83036	3.71e-05	0.00194	3687801;3687802	0.00018215;9.8987e-05	-0.66967;-0.80329	240	0.00194	0.2	0.08	0.09	0.39	0.47	0.55
UCK2	240	3.73e-05	0.00194	2365213	5.08e-05	-0.76	7	1	1	1	1	3	0.238	1				0.18	1				0.118	1				0.012	0.251				3.73e-05	0.00194	2365213	5.08e-05	-0.76	240	0.00194	0.31	0.24	0.13	0.63	1.02	0.95
UTP18	480	3.73e-05	0.00194	3726996	9.34e-09	-1.18	7	1	1	1	1	2	0.606	1				0.29	1				0.0913	1	3726996	0	-0.85	0.0345	0.493	3726996	2.39e-05	-1.03	3.73e-05	0.00194	3726996	9.34e-09	-1.18	480	0.00194	0.23	0.32	0.66	0.69	0.85	0.76
IL18	480	4.17e-05	0.00216	3391269	1.15e-06	-1.06	7	1	1	1	1	1	0.388	1				0.209	1				0.0234	0.657	3391269	0.01	-0.53	0.0176	0.329	3391269	0	-0.7	4.17e-05	0.00216	3391269	1.15e-06	-1.06	480	0.00216	0.25	0.24	0.42	0.35	0.38	0.14	11	0	111526139	111527006
TXNDC5	240	4.26e-05	0.00219	2940862;2940904;2940905	0.00017855; 0.0026708;3.4149e-06	0.80669;-0.96022; -1.0839	2;7;9	1;1;1	1;1;1	1;1;1	1;1;1	1;1;1	0.698	1				0.0112	0.441	2940862	3.2e-06	1.09	0.000143	0.017	2940862	3.62e-09	1.33	0.00088	0.0343	2940862	5.24e-06	1.15	4.26e-05	0.00219	2940862;2940904;2940905	0.00017855; 0.0026708;3.4149e-06	0.80669;-0.96022; -1.0839	240	0.00219	0.16	0.02	0.19	0.53	0.69	0.8	6	0	7853937	7854068
CCNE1	480	4.38e-05	0.00223	3828128;3828129	8.1353e-07; 0.0016274	-1.0253;-0.80406	7;9	1;1	1;1	1;1	1;1	3;3	0.137	1	3828128	0.01	-0.65	0.00655	0.348	3828128	5e-05	-0.87	0.00107	0.0852	3828128	2.34e-06	-1.11	4.9e-05	0.00352	3828128;3828129	8.1819e-07; 0.0017667	-1.0134;-0.70303	4.38e-05	0.00223	3828128;3828129	8.1353e-07; 0.0016274	-1.0253;-0.80406	480	0.00223	0.06	0.13	0.18	0.59	0.43	1.04
NFYC	120	2.76e-05	0.00222	2332023	2.08e-08	-1.54	7	1	1	1	1	1	0.602	1				0.014	0.504	2332023	2.03e-05	-1.26	0.000163	0.0188	2332023	4.31e-08	-1.58	2.76e-05	0.00222	2332023	2.08e-08	-1.54	0.000146	0.00611	2332023	5.78e-08	-1.41	120	0.00222	0.34	0.06	0.01	-0.1	-0.06	-0.12
GMEB2	120	2.88e-05	0.00229	3914027	7.86e-07	-1.18	2	2	0	1	1	3	0.983	1				0.862	1				0.341	1				2.88e-05	0.00229	3914027	7.86e-07	-1.18	0.00151	0.0426	3914027	0	-0.94	120	0.00229	-0.07	0.24	0.17	0.57	0.13	0.1
PXN	240	4.71e-05	0.00237	3474379;3474390;3474398	0.0019001;1.8982e-09; 0.001057	0.76725;-0.90271;-0.72997	1;2;7	3;2;1	1;0;1	1;1;0	1;1;1	3;1;1	0.99	1				0.975	1				0.789	1				0.00682	0.17	3474390	1.6e-08	-0.89	4.71e-05	0.00237	3474379;3474390;3474398	0.0019001;1.8982e-09; 0.001057	0.76725;-0.90271;-0.72997	240	0.00237	-0.06	0.04	0.17	0.48	0.64	0.79
NRP2	240	3.17e-05	0.00249	2524446	3.29e-11	-2.03	6	3	1	0	1	2	0.063	1	2524318	0.01	0.78	5.63e-05	0.0111	2524318;2524446	0.0058744;2.0671e-05	0.83695;-1.2876	9.81e-05	0.0123	2524446	5.93e-08	-1.68	3.17e-05	0.00249	2524446	3.29e-11	-2.03	0.0041	0.0898	2524446	8.96e-08	-1.76	240	0.00249	0.3	0.56	1.06	1.58	1.98	1.41
TICAM1	60	1.49e-05	0.00239	3846998	7.21e-07	-0.93	7	1	1	0	1	1	0.333	1	3846997	0.01	-0.64	0.00454	0.276	3846990;3846998	0.00031866; 0.0032882	-0.55792;-0.67707	1.49e-05	0.00239	3846998	7.21e-07	-0.93	0.0612	0.667	3846993	0.01	0.61	0.0836	0.635	3846993	0	0.78	60	0.00239	-0.03	0.61	0.81	0.65	0.24	-0.22
SH3TC2	240	5.25e-05	0.00259	2880726	6.55e-06	1.56	7	1	1	1	1	1	0.89	1				0.994	1				0.899	1				0.00351	0.105	2880718	0	-0.64	5.25e-05	0.00259	2880726	6.55e-06	1.56	240	0.00259	-0.12	-0.21	0	0.3	0.72	0.54
EPHA2	60	8.36e-06	0.0024	2397958;2397979	0.0016018;2.055e-09	-0.5594;-1.1056	2;7	2;1	0;1	1;1	1;1	3;2	0.266	1				8.36e-06	0.0024	2397958;2397979	0.0016018;2.055e-09	-0.5594;-1.1056	4.5e-05	0.00627	2397958;2397965;2397979	0.0051434;0.0042412; 2.73e-07	-0.53187; 0.6775; -1.0556	3.48e-05	0.00266	2397965;2397979	0.0031211; 2.73e-07	0.67358;-1.0359	0.000859	0.0271	2397965;2397979	0.0090216;1.3097e-06	0.6015;-1.0068	60	0.0024	0.5	1.27	1.51	1.5	1.38	0.89
TGDS	480	5.54e-05	0.0027	3521018	1.61e-08	-0.91	7	1	1	1	1	1	0.664	1				0.669	1				0.344	1				0.00248	0.0796	3521018	5.51e-06	-0.81	5.54e-05	0.0027	3521018	1.61e-08	-0.91	480	0.0027	0	-0.18	0.1	0.39	0.5	0.76
EPB41L5	240	3.6e-05	0.00272	2503159	0	-0.72	8	3	1	1	1	0	0.486	1				0.0372	0.835	2503169	0	-0.7	0.00063	0.0564	2503159	0	-0.66	3.6e-05	0.00272	2503159	0	-0.72	0.000303	0.0115	2503139;2503159	0.0081652;0.0019905	0.73129;-0.62946	240	0.00272	0.34	0.33	0.54	0.77	0.61	0.03	2	1	120578105	120578444
SPAG1	480	5.65e-05	0.00273	3109207	1.59e-05	-1.31	8	3	1	1	1	1	0.804	1				0.702	1				0.213	1	3109244	0	1	0.00582	0.149	3109207;3109244	0.0041488;0.0057879	-1.0806;0.92725	5.65e-05	0.00273	3109207	1.59e-05	-1.31	480	0.00273	0.48	0.27	0.6	1.01	1.48	1.47
DNAJC2	240	3.9e-05	0.00292	3065682	9.97e-10	-1.11	7	1	1	1	1	1	0.373	1				0.134	1				0.000158	0.0186	3065682	1.26e-08	-1.05	3.9e-05	0.00292	3065682	9.97e-10	-1.11	0.211	0.95	3065682	0	-0.81	240	0.00292	0.52	0.33	0.69	1.05	1.02	0.63
ARMC6	240	6.3e-05	0.00301	3825499	6.27e-11	-1.06	7	1	1	1	1	1	0.791	1				0.638	1	3825499	0.01	-0.53	0.142	1	3825499	1.48e-05	-0.83	0.00664	0.167	3825499	3.01e-08	-1	6.3e-05	0.00301	3825499	6.27e-11	-1.06	240	0.00301	-0.03	0.03	0.11	0.38	0.58	0.65	19	1	19005727	19005822
RNF25	240	6.3468e-05	0.0028977	2599540	5.3068e-08	-1.154	8	2	1	1	1	2	0.999032	0.999995				0.951993	0.999975				0.934819	0.999996				0.0393414	0.527314	2599540	0.00016797	-1.0105	6.3468e-05	0.0028977	2599540	5.3068e-08	-1.154	240	0.0028977	-0.0550875	-0.108583	0.032524	0.479966	0.958099	0.813667
EHD4	240	6.4e-05	0.00304	3620285	4.42e-06	-1.83	8	3	1	1	1	1	0.752	1				0.233	1				0.21	1				0.00932	0.209	3620285	0	-1.65	6.4e-05	0.00304	3620285	4.42e-06	-1.83	240	0.00304	0.1	0.4	1.25	2.18	2.18	1.48	15	0	40021152	40022069
SNIP1	240	4.18e-05	0.00309	2407182	1.02e-07	-0.79	7	1	1	1	2	3	0.107	1	2407182	0	-0.54	0.0234	0.662	2407182	8.82e-05	-0.6	0.00216	0.139	2407182	8.77e-05	-0.65	4.18e-05	0.00309	2407182	1.02e-07	-0.79	0.183	0.9				240	0.00309	0.32	0.38	0.22	0.32	0.37	0.07
MGAT1	240	6.73e-05	0.00317	2890862	4.78e-05	0.68	7	1	1	0	2	2	0.867	1				0.472	1				0.0154	0.548	2890862	0	0.66	0.00057	0.0249	2890862	5.8e-05	0.66	6.73e-05	0.00317	2890862	4.78e-05	0.68	240	0.00317	0.31	-0.08	-0.15	0.14	0.37	0.18
SRI	240	4.4e-05	0.00323	3060329	8.27e-07	-0.88	7	1	1	1	2	1	0.262	1				0.182	1				0.000578	0.0543	3060329	8.25e-05	-0.75	4.4e-05	0.00323	3060329	8.27e-07	-0.88	0.526	1				240	0.00323	0.37	0.2	0.27	0.25	0.28	0.15
ZNF608	480	7.13e-05	0.00334	2873476;2873479	4.8622e-05;0.00020502	0.93275;0.99215	2;2	2;2	1;1	1;1	1;1	1;3	0.821	1				0.307	1				0.245	1	2873476	0.01	0.68	0.0317	0.466	2873476	0	0.82	7.13e-05	0.00334	2873476;2873479	4.8622e-05;0.00020502	0.93275;0.99215	480	0.00334	0.3	0.29	-0.3	-1.22	-1.27	-1.38
SH2D4A	240	7.28e-05	0.00339	3088215	1.56e-06	-0.84	7	1	1	1	1	1	0.249	1				0.296	1				0.282	1				0.055	0.639				7.28e-05	0.00339	3088215	1.56e-06	-0.84	240	0.00339	0.41	0.03	0.12	-0.18	0.5	0.66
C9orf41	480	7.34e-05	0.0034	3210156;3210157	0.0096341;3.3646e-05	-0.80371; -1.0995	7;9	1;1	1;1	1;1	2;2	2;2	0.347	1	3210157	0.01	-0.82	0.703	1				0.345	1				0.0081	0.19	3210157	3.48e-05	-1.11	7.34e-05	0.0034	3210156;3210157	0.0096341;3.3646e-05	-0.80371; -1.0995	480	0.0034	0.03	-0.02	-0.01	0.37	0.51	0.61
DOCK10	480	7.49e-05	0.00344	2601665	1.88e-07	0.98	2	2	0	1	1	3	0.672	1				0.368	1				0.249	1				0.251	1				7.49e-05	0.00344	2601665	1.88e-07	0.98	480	0.00344	0.2	0.2	-0.07	-0.43	-0.93	-1.08
C13orf1	240	7.74e-05	0.00354	3513969;3513976	0.00014431;2.7319e-05	0.84156;-0.74235	2;7	2;1	0;1	1;1	2;2	2;2	0.613	1				0.222	1				0.219	1				0.00171	0.0585	3513976	5.21e-06	-0.8	7.74e-05	0.00354	3513969;3513976	0.00014431;2.7319e-05	0.84156;-0.74235	240	0.00354	0.01	-0.15	-0.03	0.31	0.41	0.6
MAST4	120	4.89e-05	0.00352	2812767;2812869	0.0016111;6.138e-06	-0.80416; -1.1518	8;1	3;3	1;1	1;1	2;2	1;1	0.235	1				0.0412	0.868	2812774	0.01	0.47	0.000221	0.0244	2812719;2812816;2812869	0.0081732; 0.0094011;3.4826e-05	-0.47798; 0.63012; -1.17	4.89e-05	0.00352	2812767;2812869	0.0016111;6.138e-06	-0.80416; -1.1518	0.0489	0.476	2812869	0	-0.76	120	0.00352	0.24	0.07	0.34	0.76	0.53	0.24
ADAM8	480	8.07e-05	0.00367	3315053;3315083	0.00062914; 0.0025861	1.0259; 1.007	8;2	2;2	0;0	1;1	1;1	3;3	0.856	1				0.243	1				0.0523	0.963				0.00211	0.0693	3315053;3315096	0.004182;0.0088381	0.92864;-0.54769	8.07e-05	0.00367	3315053;3315083	0.00062914; 0.0025861	1.0259; 1.007	480	0.00367	-0.29	0.22	0.12	0.18	0.26	0.4
MSRB3	480	8.13e-05	0.00367	3420155	6.86e-07	-0.69	7	1	1	1	2	2	0.762	1				0.352	1				0.0939	1	3420155	0	-0.58	0.00408	0.117	3420155	1.53e-06	-0.68	8.13e-05	0.00367	3420155	6.86e-07	-0.69	480	0.00367	0.11	0.05	0.24	0.52	0.34	0.24
ULK1	240	8.5e-05	0.00381	3438530	2.42e-07	1.13	7	1	1	1	1	3	0.819	1				0.751	1				0.818	1				0.0783	0.751	3438530	0	0.97	8.5e-05	0.00381	3438530	2.42e-07	1.13	240	0.00381	-0.19	-0.14	-0.25	-0.55	-1.32	-1.13
COL4A3BP	240	8.72e-05	0.00389	2862970;2863015	0.0042022;5.7746e-06	0.87336;-0.64859	4;7	2;1	0;1	1;1	1;2	2;2	0.209	1				0.0664	1				0.00403	0.214	2862970;2863015	0.0099928;0.00095522	0.86792;-0.53257	0.000712	0.0297	2862970;2863015	0.0043481;5.3686e-05	0.89866;-0.61288	8.72e-05	0.00389	2862970;2863015	0.0042022;5.7746e-06	0.87336;-0.64859	240	0.00389	0.38	0.03	0.13	0.14	0.17	0.17
RAB11FIP4	120	5.56e-05	0.00389	3716854;3716890	0.00059575; 0.0093869	-0.93884; 0.77814	7;9	2;3	1;1	1;1	1;1	3;3	0.44	1				0.424	1				0.00549	0.271	3716890	0.01	0.81	5.56e-05	0.00389	3716854;3716890	0.00059575; 0.0093869	-0.93884; 0.77814	0.00104	0.0321	3716854	0	-0.8	120	0.00389	-0.16	0.02	-0.07	0.21	-0.11	0.01
WBSCR22	240	9.29e-05	0.00412	3007904;3007907	0.0081988;0.00025688	0.68849;0.77457	2;2	2;2	0;0	1;1	2;1	3;1	0.00798	1	3007899	0	-0.77	0.00183	0.144	3007899;3007907	0.00080588; 0.0018247	-0.7747;0.69701	0.000615	0.0564	3007899;3007907;3007913	0.0031223; 0.002022;0.0025577	-0.70865; 0.72222; 0.79521	0.000126	0.00727	3007899;3007907	0.0032411;0.0017719	-0.6573;0.73203	9.29e-05	0.00412	3007904;3007907	0.0081988;0.00025688	0.68849;0.77457	240	0.00412	0.29	0.25	0.29	0.26	0.42	0.3
PPP4R1	480	9.64e-05	0.00425	3798296;3798316	2.7279e-07;9.6328e-05	1.0871;1.1517	1;4	3;2	1;1	1;1	3;1	3;2	0.575	1				0.177	1				0.286	1	3798296	0	0.9	0.0318	0.466	3798296;3798316	7.2807e-06; 0.0078015	1.0453;0.95737	9.64e-05	0.00425	3798296;3798316	2.7279e-07;9.6328e-05	1.0871;1.1517	480	0.00425	0.05	0	0.28	0.67	0.95	1.26
ADAMTS6	480	0.000103	0.00452	2859627	5.67e-06	-1.13	2	2	1	1	1	1	0.712	1				0.467	1				0.339	1				0.032	0.468				0.000103	0.00452	2859627	5.67e-06	-1.13	480	0.00452	0.24	0.12	0.38	0.86	1.71	1.67	5	0	64622911,64628690,64631567	64623053,64628827,64631714
CNNM2	240	0.000105	0.00459	3262015;3262028	0.00024557;0.00083433	-0.92471; -1.009	8;9	3;3	1;1	1;1	1;1	1;1	0.996	1				0.93	1				0.864	1				0.073	0.729				0.000105	0.00459	3262015;3262028	0.00024557;0.00083433	-0.92471; -1.009	240	0.00459	0.01	-0.09	-0.09	-0.48	-0.69	-0.44	10	1	104677091	104677365
GFPT2	240	7.03e-05	0.0047	2890676	7.01e-09	-1.33	2	2	0	1	1	3	0.647	1				0.712	1				0.215	1				7.03e-05	0.0047	2890676	7.01e-09	-1.33	0.00423	0.0916	2890670;2890676	0.0086748;0.00013896	0.83814;-1.0293	240	0.0047	0.39	0.11	0.56	1.75	1.96	1.35
DTNBP1	120	7.1e-05	0.0047	2943294	3.69e-06	-0.73	7	1	1	1	2	2	0.123	1				0.127	1				0.0487	0.945				7.1e-05	0.0047	2943294	3.69e-06	-0.73	0.183	0.9				120	0.0047	0.31	0.11	0.04	0.25	0.08	-0.26
GNL3L	240	0.000111936	0.00463789	3978468;3978480	5.755e-05;0.00024534	-0.81968; -0.8503	2;2	2;2	0;0	1;1	1;1	2;2	0.269903	0.999995				0.129531	0.999975				0.0159663	0.540174	3978480	0.005049	-0.77702	0.000542613	0.0235814	3978468;3978480	0.00031496; 0.0048976	-0.79945;-0.76865	0.000111936	0.00463789	3978468;3978480	5.755e-05;0.00024534	-0.81968; -0.8503	240	0.00463789	0.309467	0.172544	0.443112	0.565598	0.780636	0.727853
AFAP1L2	240	0.000117	0.00507	3307862	6.51e-08	-1.01	2	2	0	1	1	3	0.794	1				0.228	1				0.134	1	3307862	0.01	-0.62	0.0143	0.283	3307862	0	-0.87	0.000117	0.00507	3307862	6.51e-08	-1.01	240	0.00507	-0.04	-0.01	0.11	0.55	1.15	1.39
RBMS1	480	0.000123	0.00531	2583607;2583685	0.0097179;0.00033072	0.54138;-0.86377	1;3	1;3	1;1	0;1	2;1	3;1	0.102	1				0.00183	0.144				0.016	0.55				0.0506	0.607				0.000123	0.00531	2583607;2583685	0.0097179;0.00033072	0.54138;-0.86377	480	0.00531	0.4	-0.11	0.09	0.15	0.4	0.32
MAP3K9	120	8.2e-05	0.00525	3570598;3570605;3570613	0.006111;8.9535e-05; 0.0024584	0.73395; -1.1296;-0.90502	1;2;2	3;2;2	1;0;0	0;1;1	3;1;1	3;1;3	0.15	1				0.0226	0.651				0.0135	0.516	3570598;3570605	0.0084961;0.0056169	0.71386;-1.0231	8.2e-05	0.00525	3570598;3570605;3570613	0.006111;8.9535e-05; 0.0024584	0.73395; -1.1296;-0.90502	0.00132	0.0384	3570598;3570605	0.0016135;0.0020739	0.80541;-0.81102	120	0.00525	0.05	0.42	0.93	1.71	1.27	1.04	14	0	70269175,70270226,70270855	70269812,70270268,70270968
CLIP2	120	8.47e-05	0.00537	3008237	4.35e-08	-0.94	7	1	1	1	1	2	0.765	1				0.935	1				0.531	1	3008237	0.01	-0.73	8.47e-05	0.00537	3008237	4.35e-08	-0.94	0.37	1	3008237	0	-0.66	120	0.00537	0.11	0.06	-0.03	0.55	0.38	0.06
PAPLN	480	0.00013	0.00551	3543589;3543590;3543592	0.008716; 0.006004;0.0066647	-0.68851; 0.71804;-0.81415	2;2;6	2;2;3	0;0;1	1;1;1	2;2;2	2;2;2	0.962	1				0.808	1				0.37	1				0.0897	0.792	3543590	0	0.75	0.00013	0.00551	3543589;3543590;3543592	0.008716; 0.006004;0.0066647	-0.68851; 0.71804;-0.81415	480	0.00551	-0.23	-0.29	-0.4	-0.51	-0.65	-0.83
TIAM1	240	8.72e-05	0.00544	3928712;3928719	3.821e-06;1.3528e-05	-1.725;-1.1515	8;2	3;2	1;0	1;1	1;1	1;3	0.888	1	3928748	0.01	1.03	0.254	1	3928748	0	1.11	0.0516	0.963	3928748	0	1.02	8.72e-05	0.00544	3928712;3928719	3.821e-06;1.3528e-05	-1.725;-1.1515	0.0062	0.121	3928712;3928719	9.7417e-06;0.00056734	-1.6541;-0.99262	240	0.00544	-0.16	-0.14	-0.01	1.11	1.4	0.66	21	0	31507084	31507528
ATP2B1	480	0.000137	0.00581	3464995	6.94e-10	-1.78	2	2	1	1	1	1	0.892	1				0.478	1				0.482	1				0.0483	0.597	3464995	1.35e-05	-1.39	0.000137	0.00581	3464995	6.94e-10	-1.78	480	0.00581	0	-0.12	0.21	1.21	1.26	1.4	12	0	88507143,88516497,88517024	88509203,88516651,88517207
MAP4K4	240	0.00014	0.00588	2496865;2496868	1.9746e-05; 0.0015782	-0.77414;-0.65841	1;9	3;3	1;1	0;0	1;1	0	0.358	1				0.0131	0.49	2496806;2496865	0.0011071;0.0048808	0.87844;-0.53185	0.0201	0.608	2496865	0	-0.63	0.00872	0.2	2496865;2496868	0.00031633; 0.0069153	-0.73978;-0.63441	0.00014	0.00588	2496865;2496868	1.9746e-05; 0.0015782	-0.77414;-0.65841	240	0.00588	0.31	0.15	0.2	0.64	1.02	1.17
CALM1	480	0.000148	0.00614	3548375	5.9e-07	1.21	1	3	1	0	3	3	0.13	1				0.0635	1				0.0325	0.759	3548375	0	0.79	0.0236	0.383	3548375	0	0.96	0.000148	0.00614	3548375	5.9e-07	1.21	480	0.00614	-0.02	-0.05	0.36	0.62	0.91	1.5
FAM49B	240	0.000148	0.00614	3153346;3153369	9.7867e-05; 0.0022913	-0.63513;-0.68897	2;2	2;2	1;1	1;0	1;1	1;1	0.809	1				0.454	1				0.133	1	3153346	0.01	-0.65	0.0581	0.655	3153346	0.01	-0.51	0.000148	0.00614	3153346;3153369	9.7867e-05; 0.0022913	-0.63513;-0.68897	240	0.00614	-0.04	-0.01	0.51	0.64	0.89	0.99
TPBG	240	0.00015	0.00616	2915147;2915153	0.0078103;0.00017732	-0.83651;-0.99118	7;9	1;1	1;1	0;0	1;1	3;3	0.899	1				0.848	1				0.0731	1				0.00111	0.0414	2915147;2915153	0.0056597;0.00097156	-0.89184;-0.95883	0.00015	0.00616	2915147;2915153	0.0078103;0.00017732	-0.83651;-0.99118	240	0.00616	0.22	0.17	0.35	0.86	0.87	0.93
GEMIN5	240	0.000156	0.00638	2882900;2882905;2882944	0.00075192; 0.0023877;4.0842e-06	0.74323; 0.65183;-0.88374	6;1;7	3;2;1	1;0;1	1;1;0	1;2;1	2;3;2	0.722	1				0.264	1				0.156	1				0.00319	0.0979	2882936;2882944	0.0013954;0.00050471	-0.63564;-0.67582	0.000156	0.00638	2882900;2882905;2882944	0.00075192; 0.0023877;4.0842e-06	0.74323; 0.65183;-0.88374	240	0.00638	0.27	0.04	0.3	0.92	1.22	0.88
C10orf2	240	0.000116	0.00682	3260939	4.23e-05	-0.95	7	1	1	1	1	2	0.995	1				0.846	1				0.118	1				0.000116	0.00682	3260939	4.23e-05	-0.95	0.000557	0.0192	3260939;3260940	3.9661e-05; 0.0030218	-0.91507;-0.64257	240	0.00682	-0.21	-0.19	0.19	0.67	0.67	0.39
PRIC285	240	0.000117	0.00682	3914005	0	-0.64	7	1	1	1	3	3	0.875	1				0.566	1				0.0206	0.613				0.000117	0.00682	3914005	0	-0.64	0.00666	0.127	3914005	0.01	-0.59	240	0.00682	-0.2	0.2	0.22	0.2	0.3	0.26
UBE2K	240	0.000182	0.00741	2724475;2724514	0.00089496; 0.0024226	-0.5901;0.69999	7;6	1;3	1;1	1;0	1;1	2;2	0.55	1				0.159	1				0.0993	1				0.0176	0.329				0.000182	0.00741	2724475;2724514	0.00089496; 0.0024226	-0.5901;0.69999	240	0.00741	0.35	0.09	0.11	0.31	0.49	0.28
LRP1	240	0.000183	0.00742	3417844	4.15e-07	0.72	1	1	0	1	1	3	0.353	1				0.0341	0.818				0.00643	0.306	3417844	0	0.62	0.00794	0.187	3417844	0	0.62	0.000183	0.00742	3417844	4.15e-07	0.72	240	0.00742	-0.07	-0.12	-0.36	-0.41	-0.54	-0.92
USP14	240	0.000184	0.00743	3775687;3775722	0.0064495;0.0017964	-0.67052; 0.59821	7;6	1;3	1;1	1;0	1;2	2;2	0.713	1				0.117	1				0.0433	0.896				0.0315	0.466	3775687	0.01	-0.7	0.000184	0.00743	3775687;3775722	0.0064495;0.0017964	-0.67052; 0.59821	240	0.00743	0.02	0.05	0.27	0.21	0.34	0.43
C4orf23	120	5.61e-05	0.0074	2717791;2717792	0.0074515;1.2798e-05	1.0386;-1.5848	8;9	3;3	1;1	1;1	1;1	1;1	0.11	1	2717791;2717792	0.0075576;0.0046821	0.87245;-0.77532	0.0122	0.467	2717791;2717792	0.0041522;0.00064249	1.0458;-0.9721	5.61e-05	0.0074	2717791;2717792	0.0074515;1.2798e-05	1.0386;-1.5848	0.0406	0.529				0.0299	0.358				120	0.0074	0.29	0.36	0.37	0.38	0.07	-0.18	4	1	8520973	8521126
C16orf57	240	0.000131	0.00747	3663057;3663058	0.0039515;4.8634e-05	-0.7927;-0.79268	7;9	1;1	1;1	1;1	1;1	3;3	0.368	1				0.389	1				0.0018	0.121	3663057;3663058	0.0047326; 0.002446	-0.78253;-0.63139	0.000131	0.00747	3663057;3663058	0.0039515;4.8634e-05	-0.7927;-0.79268	0.000296	0.0113	3663057;3663058	0.00083314; 0.0005022	-0.82303;-0.70509	240	0.00747	-0.15	-0.06	0.15	0.2	0.34	0.34
NUMA1	240	0.000193	0.00771	3380958;3380972;3380973	0.0078006;0.00032767; 0.0075577	-0.60459; 0.93099; 0.98236	7;7;9	1;1;1	0;0;0	1;1;1	1;1;1	1;1;1	0.93	1				0.449	1				0.264	1	3380918	3.46e-06	-1.19	0.647	1				0.000193	0.00771	3380958;3380972;3380973	0.0078006;0.00032767; 0.0075577	-0.60459; 0.93099; 0.98236	240	0.00771	-0.04	-0.09	-0.25	-0.55	-1.3	-1.21
MARS2	240	0.0002	0.00797	2521560	0	-0.73	1	1	0	1	1	2	0.433	1				0.096	1				0.000871	0.0735	2521560	7.45e-05	-0.83	0.000262	0.0133	2521560	4.42e-05	-0.81	0.0002	0.00797	2521560	0	-0.73	240	0.00797	0.22	0.18	0.67	1.27	1.04	0.96
ZNFX1	240	0.000205	0.00811	3908860	5.75e-11	-1.55	1	2	0	1	1	3	0.958	1				0.893	1				0.883	1				0.827	1				0.000205	0.00811	3908860	5.75e-11	-1.55	240	0.00811	-0.1	-0.25	0.04	0.41	0.15	0
C1orf113	240	0.00015	0.00819	2330417;2330419	0.0008209;0.00040829	-0.83974; 1.376	1;6	3;3	1;1	1;1	1;1	3;2	0.138	1				0.1	1				0.0359	0.806	2330419	0	1.11	0.00015	0.00819	2330417;2330419	0.0008209;0.00040829	-0.83974; 1.376	0.058	0.513				240	0.00819	0.26	0.1	-0.05	0.58	0.52	0.34
ECE2	240	0.000214	0.00844	2655617;2655644	4.5279e-05; 0.0024828	-0.91013;-0.91168	7;9	2;3	1;1	1;1	1;1	1;1	0.981	1				0.677	1				0.441	1				0.00444	0.122	2655617	0	-0.88	0.000214	0.00844	2655617;2655644	4.5279e-05; 0.0024828	-0.91013;-0.91168	240	0.00844	0	0.21	0.03	0.57	0.83	0.79	3	1	185458769	185459241
C12orf5	480	0.000223	0.00869	3401785	2.85e-05	-1.09	6	3	1	0	1	2	0.963	1				0.372	1				0.0122	0.483	3401785	0	-0.98	0.000328	0.0155	3401783;3401785	0.0027974;0.00026869	-0.63796; -1.0383	0.000223	0.00869	3401785	2.85e-05	-1.09	480	0.00869	0.11	0.1	0.29	0.22	0.18	0.28
CIRH1A	60	3.0341e-05	0.00834959	3666593;3666598	7.256e-08;0.00022358	-1.2525;-0.82218	1;5	3;3	1;1	1;1	1;1	3;2	0.379757	0.999995				3.0341e-05	0.00834959	3666593;3666598	7.256e-08;0.00022358	-1.2525;-0.82218	0.00795464	0.348847	3666593;3666598	3.4047e-05; 0.001942	-1.1749;-0.80237	0.0501922	0.602976	3666593	0.00030825	-0.78206	0.0477644	0.467088	3666593	0.0056326	-0.58015	60	0.00834959	-0.127111	-0.484318	-0.441039	-0.621011	-0.78217	-0.843749
FNBP1L	60	3.32e-05	0.00841	2347173;2347176;2347177	0.00036357;0.00059006; 0.0016171	-0.67109;-0.65655;-0.59534	2;6;9	2;3;3	0;1;1	1;0;0	1;1;1	3;2;2	0.00969	1	2347173	0.01	-0.55	3.32e-05	0.00841	2347173;2347176;2347177	0.00036357;0.00059006; 0.0016171	-0.67109;-0.65655;-0.59534	0.000238	0.0259	2347173;2347176;2347177	0.0024518;0.0017094;0.0029525	-0.64737;-0.65821; -0.6057	0.000687	0.0289	2347173;2347176;2347177	0.0025223;0.0016785; 0.006461	-0.58697;-0.64605;-0.51819	0.0131	0.21	2347173	0.01	-0.54	60	0.00841	0.54	0.31	0.39	0.22	-0.05	-0.22
RAB3GAP2	60	3.6e-05	0.00841	2456870;2456880;2456884;2456915	0.0041063; 0.0036755; 0.0048958;0.00066208	1.0577;-0.68228;-0.65855; 0.8108	2;2;2;2	2;2;2;2	1;1;1;1	1;1;1;1	3;1;1;1	3;2;2;2	0.228	1	2456870	0.01	0.95	3.6e-05	0.00841	2456870;2456880;2456884;2456915	0.0041063; 0.0036755; 0.0048958;0.00066208	1.0577;-0.68228;-0.65855; 0.8108	0.0314	0.758	2456870;2456915	0.0013048;0.0078728	1.1399;0.74708	0.18	1	2456870	0	1.05	0.458	1	2456915	0.01	0.54	60	0.00841	0.28	0.03	0.07	0.35	0.59	0.36
TOP1	60	3.76e-05	0.00841	3885469;3885477;3885499	0.0052564;3.2205e-05;0.00027928	0.76981; 1.142; 0.8392	7;2;2	1;2;2	1;1;1	1;1;1	2;2;1	2;1;2	0.38	1	3885477	0	1	3.76e-05	0.00841	3885469;3885477;3885499	0.0052564;3.2205e-05;0.00027928	0.76981; 1.142; 0.8392	0.0131	0.506	3885469;3885499	0.0010231;0.0042589	0.84958;0.75925	0.101	0.844	3885499	0.01	0.57	0.0206	0.284	3885467;3885499	0.0052979;0.0074739	-0.63955; 0.58821	60	0.00841	-0.01	0.11	0.39	0.91	0.77	0.37
POLI	240	0.000227	0.00882	3788834	5.09e-08	0.9	7	1	1	1	1	1	0.862	1				0.725	1				0.509	1				0.153	1	3788834	0	0.7	0.000227	0.00882	3788834	5.09e-08	0.9	240	0.00882	0.11	-0.2	-0.12	-0.59	-1.02	-0.64	18	1	50049846	50049934
TTC14	60	6.86e-05	0.00889	2654314;2654329;2654330	0.0076394;1.067e-05; 0.003478	-0.53575;-0.92888;-0.77163	2;3;9	2;2;2	0;1;1	1;1;1	2;1;1	2;1;1	0.189	1				0.00354	0.228	2654329;2654330	0.00031873;0.00077687	-0.7874;-0.7981	6.86e-05	0.00889	2654314;2654329;2654330	0.0076394;1.067e-05; 0.003478	-0.53575;-0.92888;-0.77163	0.00456	0.124	2654329;2654330	0.00045541; 0.0088114	-0.76934;-0.47208	0.117	0.752	2654329	0	-0.6	60	0.00889	0.25	-0.32	0.06	0.22	0.08	0	3	1	181808129	181809292
LRRC1	240	0.000166	0.00888	2910695;2910727;2910730;2910758	1.8494e-05; 0.0052268; 0.0021255; 0.0093479	-1.392; 0.70662; 0.69705;-0.54377	7;4;2;2	1;2;2;2	1;0;0;0	1;1;1;1	1;2;2;1	2;3;3;3	0.0544	1	2910727;2910730	0.0071118;0.0060608	0.72341;0.65459	0.0172	0.566	2910727	0.01	0.68	0.0019	0.124	2910695;2910727;2910758	0.00084647; 0.0055781; 0.00537	-1.1638;0.73509;-0.6328	0.000166	0.00888	2910695;2910727;2910730;2910758	1.8494e-05; 0.0052268; 0.0021255; 0.0093479	-1.392; 0.70662; 0.69705;-0.54377	0.00401	0.0883	2910695;2910727;2910730	5.5575e-05; 0.0090278; 0.0061429	-1.2807;0.64487;0.62939	240	0.00888	0.36	0.13	0.35	0.52	0.62	0.51
PHLDA1	60	4.27e-05	0.00887	3462825;3462830;3462832	0.00085701; 0.0035372; 0.0036941	-0.82895; 0.8227; 0.67928	6;9;8	3;3;3	1;1;1	0;0;0	2;2;2	2;2;1	0.0235	1	3462825;3462830	0.0068714;0.0088951	-0.78468; 0.64098	4.27e-05	0.00887	3462825;3462830;3462832	0.00085701; 0.0035372; 0.0036941	-0.82895; 0.8227; 0.67928	0.00129	0.0985	3462825	0	-0.75	0.0513	0.611				0.00117	0.0351	3462826;3462836	0.009269;0.00038325	0.65595;-0.66083	60	0.00887	0.99	1.43	1.9	2.84	2.36	2.81
IBTK	60	4.54e-05	0.00918	2962551;2962576	0.00049732; 0.0025287	0.8914;-0.60316	2;2	2;2	0;0	1;1	3;2	3;3	0.0398	1				4.54e-05	0.00918	2962551;2962576	0.00049732; 0.0025287	0.8914;-0.60316	0.21	1				0.231	1	2962554	0	0.77	0.00424	0.0916	2962551;2962554	6.7164e-06; 0.0026579	1.0827;0.70005	60	0.00918	0.43	0.13	0.11	0.36	0.45	0.47
CCDC47	480	0.000258	0.00992	3766338;3766343;3766363	0.00080439;5.2751e-05;0.00038223	0.71225; 0.95361;-0.62079	1;4;7	3;2;1	1;0;1	1;1;1	1;1;1	3;2;2	0.915	1				0.415	1				0.222	1				0.148	1	3766363	0	-0.59	0.000258	0.00992	3766338;3766343;3766363	0.00080439;5.2751e-05;0.00038223	0.71225; 0.95361;-0.62079	480	0.00992	0.16	0.12	0.15	0.42	0.31	0.47
BACE1	120	0.000206	0.0108	3393298	4.26e-07	1.14	7	1	1	1	1	2	0.682	1				0.00849	0.397	3393298	3.2e-05	0.9	0.00281	0.169	3393298	1.48e-05	1.1	0.000206	0.0108	3393298	4.26e-07	1.14	0.000555	0.0192	3393298	5.74e-07	1.06	120	0.0108	-0.05	-0.21	-0.12	-0.18	-0.27	-0.29
AKT1S1	240	0.000309	0.0116	3868178;3868179	0.00032984; 0.0047617	-0.87401;-0.67343	7;9	1;1	1;1	0;0	1;1	1;1	0.797	1				0.621	1				0.344	1				0.0606	0.664				0.000309	0.0116	3868178;3868179	0.00032984; 0.0047617	-0.87401;-0.67343	240	0.0116	-0.18	-0.18	-0.32	-0.2	-0.19	-0.1	19	0	55071832	55072390
ST5	240	0.000312	0.0117	3361987;3362072	1.1462e-06;2.8686e-05	-0.83984; -1.2617	5;7	2;1	0;1	1;1	1;1	3;1	0.774	1				0.369	1				0.413	1				0.0198	0.349	3361987;3362072	0.00077434; 0.0009315	-0.70743; -1.0975	0.000312	0.0117	3361987;3362072	1.1462e-06;2.8686e-05	-0.83984; -1.2617	240	0.0117	-0.02	-0.1	0.07	0.52	0.52	0.56	11	0	8809678	8809811
DUSP12	480	0.000318	0.0119	2363907	0	-0.91	7	1	1	1	1	2	1	1				1	1				0.903	1				0.000838	0.0334	2363907	0	-0.85	0.000318	0.0119	2363907	0	-0.91	480	0.0119	0	0	0	0.91	0.88	0.95
STK4	240	0.000322	0.0119	3886705	1.09e-07	-1.04	7	1	1	1	1	2	0.349	1				0.0425	0.883				0.149	1	3886720	0	0.81	0.386	1				0.000322	0.0119	3886705	1.09e-07	-1.04	240	0.0119	0.01	-0.13	0.04	0.57	0.77	0.44
ARMET	240	0.000331	0.0122	2623143	5.94e-05	-0.7	7	1	1	1	1	2	0.00308	1	2623143	0	-0.54	0.00267	0.194				0.0212	0.622				0.000276	0.0135	2623143	3.62e-05	-0.74	0.000331	0.0122	2623143	5.94e-05	-0.7	240	0.0122	0.38	0.15	-0.01	0.41	0.46	0.67
NUP133	60	7.49e-05	0.0127	2459914;2459919	0.0015698;0.0039688	0.77892;0.98184	2;2	2;2	0;0	1;1	2;2	3;3	0.03	1	2459914	0.01	0.72	7.49e-05	0.0127	2459914;2459919	0.0015698;0.0039688	0.77892;0.98184	0.00131	0.0991	2459910	0.01	0.79	0.00381	0.112	2459910	0.01	0.75	0.0117	0.192	2459893;2459914	0.0090732;0.0033982	0.96222; 0.6631	60	0.0127	0.42	-0.01	0.12	0.27	0.11	0.18
ARL4C	240	0.000253	0.0131	2604399;2604406	0.00098766;0.00036592	1.0113;-1.0973	1;1	1;1	1;1	1;1	2;2	2;2	0.979	1				0.948	1				0.0498	0.949	2604399	0	1.01	0.000253	0.0131	2604399;2604406	0.00098766;0.00036592	1.0113;-1.0973	0.844	1				240	0.0131	0.24	0	0.12	1.74	1.86	0
POGK	240	0.000257	0.0132	2365513	4.23e-08	-1.06	7	1	1	1	1	2	0.431	1				0.275	1				0.0309	0.758	2365513	0	-0.92	0.000257	0.0132	2365513	4.23e-08	-1.06	0.00119	0.0351	2365513	2.38e-06	-0.92	240	0.0132	0.18	0.02	0.23	0.6	0.74	0.62
HDGF	40	7.9e-05	0.0131	2438535;2438542	0.0028443;1.6721e-06	-0.57266; 0.89821	5;2	3;2	1;0	1;1	2;1	1;3	0.101	1	2438542	0	0.8	7.9e-05	0.0131	2438535;2438542	0.0028443;1.6721e-06	-0.57266; 0.89821	0.00108	0.0853	2438542	2.5e-06	0.88	0.0397	0.528	2438542	0	0.73	0.25	1				40	0.0131	0.25	-0.06	0.23	0.24	0.56	0.46
CASP9	120	0.000262	0.0133	2397715	1.36e-08	-1.35	5	2	1	1	1	1	0.0207	1	2397715	5.44e-06	-0.94	0.0194	0.596	2397715	1.44e-05	-0.84	0.00861	0.374	2397715	9.1e-06	-1.23	0.000262	0.0133	2397715	1.36e-08	-1.35	0.0368	0.405	2397715	0	-0.9	120	0.0133	0.41	0.3	0.37	0.32	-0.16	-0.51	1	0	15705980,15706954	15706157,15706989
AXIN1	120	0.000269	0.0133	3675066	2.04e-05	-0.89	2	2	0	1	1	2	0.616	1				0.281	1				0.000776	0.0678	3675066	6.54e-05	-0.92	0.000269	0.0133	3675066	2.04e-05	-0.89	0.0937	0.67				120	0.0133	-0.09	0.1	0.34	1.01	0.6	0.46
OCIAD2	240	0.000375	0.0138	2768671	0	-0.63	7	1	1	0	1	2	0.19	1				0.0364	0.833	2768665	0	0.83	0.0313	0.758				0.0397	0.528				0.000375	0.0138	2768671	0	-0.63	240	0.0138	0.25	-0.03	0.24	0.27	0.56	0.76
FLJ43663	240	0.000279	0.0135	3072812;3072813	8.6273e-05; 0.0030557	1.3941;0.74456	7;9	3;3	1;1	0;0	1;1	2;2	0.0188	1				0.0664	1				0.0673	1	3072812	0.01	1.14	0.000279	0.0135	3072812;3072813	8.6273e-05; 0.0030557	1.3941;0.74456	0.194	0.925	3072812	0.01	1.14	240	0.0135	0.53	0.24	0.31	0.12	-0.16	0.08
TNFRSF21	240	0.000279	0.0135	2956095	1.24e-05	-0.93	7	1	1	1	1	2	0.559	1				0.411	1				0.0521	0.963				0.000279	0.0135	2956095	1.24e-05	-0.93	0.000469	0.0169	2956095	5.12e-05	-0.86	240	0.0135	0.18	0.18	0.52	1.35	1.57	1.08
NAV2	240	0.000387	0.0141	3323147;3323164;3323178	2.0321e-05;0.00027907;0.00018697	1.4741; 1.5958;0.79393	7;9;9	2;2;2	1;1;1	1;1;1	1;1;1	1;1;1	0.813	1				0.384	1	3323178;3323182	0.0023236; 0.008906	0.60975;0.53122	0.827	1				0.461	1				0.000387	0.0141	3323147;3323164;3323178	2.0321e-05;0.00027907;0.00018697	1.4741; 1.5958;0.79393	240	0.0141	-0.07	0.06	0.01	-0.39	-1.53	-1.16	11	1	19911297	19912399
SERPINB13	240	0.000319	0.0152	3791861;3791868	6.4223e-05;0.00040276	-1.0183;-0.65071	2;6	2;3	0;1	1;0	3;2	1;2	0.847	1				0.0221	0.641	3791855	0	0.66	0.00965	0.407	3791861	0	-0.87	0.000319	0.0152	3791861;3791868	6.4223e-05;0.00040276	-1.0183;-0.65071	0.000469	0.0169	3791861;3791868	4.0019e-06; 0.0054291	-1.1291;-0.51337	240	0.0152	0.09	-0.13	-0.1	-0.05	-0.41	-1.05
WRAP53	120	0.000333	0.0157	3708969;3708980	3.05e-06	-1.14	1;2	1;2	1;0	1;1	2;2	3;2	0.859	1				0.926	1				0.438	1				0.000333	0.0157	3708969	3.05e-06	-1.14	0.183	0.901				120	0.0157	0.03	-0.06	-0.16	0.15	0.21	0.52
ZNF274	120	0.000133	0.0161	3843800;3843807	4.2164e-05; 0.0014172	-1.0559;-0.80854	7;9	1;1	1;1	1;1	1;1	1;1	0.574	1				0.205	1	3843800	0	-0.55	0.000133	0.0161	3843800;3843807	4.2164e-05; 0.0014172	-1.0559;-0.80854	0.00182	0.0611	3843800	5.97e-06	-1.06	0.00321	0.0763	3843800	6.08e-06	-0.79	120	0.0161	-0.07	0.11	0.46	0.84	0.2	0.28
KIAA1804	240	0.000476	0.0171	2385805;2385814	8.219e-06;0.0069602	-0.91483;-0.66522	7;9	1;2	1;0	1;1	1;1	3;3	0.895	1				0.978	1				0.845	1				0.021	0.362	2385805	0	-0.87	0.000476	0.0171	2385805;2385814	8.219e-06;0.0069602	-0.91483;-0.66522	240	0.0171	0.33	-0.06	0.11	0.57	0.88	0.56
EPHB4	240	0.000486	0.0172	3064299	3.24e-05	1.04	2	2	0	1	1	3	0.635	1				0.557	1				0.0249	0.68	3064299	2.88e-05	1.05	0.000813	0.0327	3064299	2.36e-06	1.14	0.000486	0.0172	3064299	3.24e-05	1.04	240	0.0172	0.05	-0.03	-0.09	0.08	0.26	0.36
RPL37	240	0.000490123	0.0166502	2854804	0.001607	-0.57584	6	3	1	0	1	2	0.723546	0.999995				0.506188	0.999975				0.194353	0.999996				0.0232849	0.377163	2854804	0.0038295	-0.56303	0.000490123	0.0166502	2854804	0.001607	-0.57584	240	0.0166502	0.168583	-0.154634	0.0944018	0.310024	0.508304	0.16241
FHOD1	480	0.000498	0.0176	3695561	8.28e-05	-0.93	5	2	0	1	1	2	0.967	1				0.942	1				0.526	1	3695572	0.01	0.91	0.0697	0.711	3695572	0.01	0.88	0.000498	0.0176	3695561	8.28e-05	-0.93	480	0.0176	-0.08	-0.11	-0.03	0.45	0.63	0.9
ZNHIT6	240	0.000383	0.0177	2420986	3.19e-07	-0.78	7	1	1	1	1	2	0.487	1				0.232	1				0.0102	0.424	2420986	0	-0.64	0.000383	0.0177	2420986	3.19e-07	-0.78	0.238	0.998	2420986	0.01	-0.56	240	0.0177	0.44	0.05	0.34	0.46	0.46	-0.07
SH2B3	240	0.000519	0.0182	3431939	0	-0.76	7	1	1	1	1	3	0.93	1				0.129	1				0.0382	0.83				0.00606	0.154	3431939	0.01	-0.65	0.000519	0.0182	3431939	0	-0.76	240	0.0182	0	-0.11	0.17	0.79	0.86	1.15
ZC3H12A	60	0.000117	0.0182	2330695	4.65e-06	-1.28	7	1	1	1	1	1	0.471	1				0.000117	0.0182	2330695	4.65e-06	-1.28	0.381	1				0.789	1				0.744	1				60	0.0182	1.02	1.97	1.67	0.63	0.48	0.41	1	1	37718337	37718477
TP53BP2	240	0.000546	0.019	2457862;2457870	0.0006147;0.00010519	-0.57573; -0.7292	2;4	2;2	0;0	1;1	2;2	3;2	0.283	1				0.00205	0.154	2457862;2457867	0.00034519; 0.0078312	-0.61074;-0.57131	0.00139	0.103	2457862;2457870	0.0014673;0.00033905	-0.58572;-0.77521	0.00254	0.0811	2457862;2457870	0.0016036;0.00043739	-0.54652;-0.64482	0.000546	0.019	2457862;2457870	0.0006147;0.00010519	-0.57573; -0.7292	240	0.019	0.4	0.57	0.96	0.79	0.27	0.42
RNF213	240	0.000549885	0.018248	3737348	0.00050852	0.79442	7	1	1	1	1	2	0.780798	0.999995				0.527242	0.999975				0.0195373	0.58905	3737348	0.0018168	0.73172	0.000683979	0.0279692	3737348	0.00127	0.78938	0.000549885	0.018248	3737348	0.00050852	0.79442	240	0.018248	-0.152951	-0.120273	-0.485393	-0.395109	-0.495831	-0.593591
INPPL1	240	0.000568	0.0195	3339443;3339470;3339473;3339476	0.0082988;0.00012209; 0.001645;3.6917e-06	0.57515;0.66659; 0.6775;0.91928	2;2;4;5	2;2;2;2	0;0;0;0	1;1;1;1	2;2;1;1	3;3;3;3	0.997	1				0.828	1	3339481	0	-0.76	0.525	1	3339470;3339481	0.0055052;0.0095334	0.54164; -0.685	0.0673	0.699	3339470;3339476	0.00046696; 0.0028588	0.64314;0.73713	0.000568	0.0195	3339443;3339470;3339473;3339476	0.0082988;0.00012209; 0.001645;3.6917e-06	0.57515;0.66659; 0.6775;0.91928	240	0.0195	-0.06	-0.14	-0.33	-0.97	-1.3	-1.33
STARD6	480	0.000569073	0.0185414	3808656;3808665	0.0062162;0.0028196	-0.59527;-0.72112	6;7	3;1	1;1	1;1	1;1	3;2	0.000290371	0.263149	3808656;3808665	0.0056702;0.0097932	-0.6441;-0.49223	0.000386971	0.0457133	3808663;3808665	0.0061831;0.0044422	0.61813;-0.5941	0.745072	0.999996				0.769115	0.999998				0.000569073	0.0185414	3808656;3808665	0.0062162;0.0028196	-0.59527;-0.72112	480	0.0185414	0.318386	0.317373	0.221399	0	0.0943436	0.697332
RAD21	480	0.000589	0.0201	3149852;3149857	0.00031919;4.4818e-06	-0.67916; 1.3438	2;4	2;2	0;0	1;1	2;1	3;3	0.219	1	3149857	0	0.87	0.000358	0.0432	3149852;3149857	4.0534e-05;0.00036622	-0.86779; 1.1247	0.00907	0.389	3149857	9.1e-06	1.3	0.0153	0.298	3149857	1.25e-05	1.22	0.000589	0.0201	3149852;3149857	0.00031919;4.4818e-06	-0.67916; 1.3438	480	0.0201	0	0.02	0.11	-0.17	-0.35	0.04
PHLDB1	240	0.000595	0.0203	3351570;3351587	2.9766e-08; 0.0014451	1.3322;0.67698	2;2	2;2	1;1	1;1	1;2	1;2	0.984	1				0.975	1				0.787	1				0.274	1				0.000595	0.0203	3351570;3351587	2.9766e-08; 0.0014451	1.3322;0.67698	240	0.0203	-0.07	-0.08	-0.07	-0.23	-1.11	-1.01
RSBN1	480	0.000629	0.0212	2428789	4.18e-06	-0.87	7	1	1	1	1	1	0.654	1				0.846	1				0.758	1				0.00574	0.147	2428789	4.35e-06	-0.79	0.000629	0.0212	2428789	4.18e-06	-0.87	480	0.0212	0.35	0.02	-0.02	0.12	0.25	0.43
SERPINB1	240	0.000638	0.0214	2939004	9.8e-07	-1.26	4	2	1	1	1	2	0.597	1				0.41	1				0.00281	0.169	2939004	3.81e-06	-1.3	0.000899	0.0345	2939004	1.89e-06	-1.29	0.000638	0.0214	2939004	9.8e-07	-1.26	240	0.0214	0.52	1	1.6	2.01	2.39	2.51
PSME3	480	0.000682	0.0227	3722158	1.93e-06	-0.84	7	1	1	1	2	1	0.572	1				0.336	1				0.161	1				0.0374	0.513	3722158	0.01	-0.54	0.000682	0.0227	3722158	1.93e-06	-0.84	480	0.0227	-0.07	0.11	0.13	0.43	0.58	0.72
SQRDL	480	0.000687	0.0228	3592512;3592522	5.1345e-06; 0.0043818	-1.0777;-0.67931	7;5	1;2	1;0	1;1	1;1	1;2	0.823	1				0.66	1				0.559	1				0.0362	0.507	3592512;3592522	0.0017221;0.0052578	-0.81949;-0.70008	0.000687	0.0228	3592512;3592522	5.1345e-06; 0.0043818	-1.0777;-0.67931	480	0.0228	0.13	0.13	0.27	0.59	0.85	1.11	15	1	43714547	43714598
FHL2	120	0.000487	0.0219	2568701;2568745	0.00058042; 7.436e-05	-0.78918; -1.1211	7;7	1;1	1;1	1;1	1;1	1;2	0.714	1				0.267	1				0.00179	0.121	2568745	7.18e-06	-1.31	0.000487	0.0219	2568701;2568745	0.00058042; 7.436e-05	-0.78918; -1.1211	0.0499	0.482	2568701	0	-0.75	120	0.0219	0.44	0.74	1.03	1.29	0.85	0.41
PSME4	60	0.000145	0.0221	2553288;2553298	0.009725;0.007792	-0.49964; 0.57962	2;2	2;2	0;0	1;1	3;3	3;3	0.0193	1				0.000145	0.0221	2553288;2553298	0.009725;0.007792	-0.49964; 0.57962	0.00382	0.209				0.00438	0.121				0.00518	0.106				60	0.0221	0.48	0.52	0.88	0.97	0.99	0.66
KSR1	240	0.000734	0.0242	3715264	3.83e-05	-1.2	6	3	1	0	2	2	0.863	1				0.546	1				0.601	1				0.539	1				0.000734	0.0242	3715264	3.83e-05	-1.2	240	0.0242	-0.13	-0.2	-0.21	-0.46	-0.58	-0.87
LTBP1	240	0.000739	0.0243	2476597;2476639	0.0051662;0.00012298	0.65872;-0.70686	5;2	2;2	0;0	1;1	1;1	3;2	0.89	1				0.185	1				0.0281	0.733	2476639	0	-0.63	0.00515	0.136	2476639	0	-0.73	0.000739	0.0243	2476597;2476639	0.0051662;0.00012298	0.65872;-0.70686	240	0.0243	0.38	0.03	0.14	0.51	1.08	1.79
DLG1	240	0.000529	0.0236	2713199;2713281;2713301;2713308	0.0087749; 0.0044059;0.00050912; 0.0029502	-0.49983; 0.64818; 0.97567;-0.46517	6;7;9;9	3;2;1;1	1;0;1;1	0;1;1;1	1;2;2;2	2;2;2;2	0.113	1	2713301	2.7e-05	1.02	0.0119	0.461	2713301	1.67e-05	1.04	0.00224	0.141	2713199;2713281;2713301	0.0051176; 0.008297;0.00051153	-0.57921; 0.64386; 0.96882	0.000529	0.0236	2713199;2713281;2713301;2713308	0.0087749; 0.0044059;0.00050912; 0.0029502	-0.49983; 0.64818; 0.97567;-0.46517	0.27	1	2713199	0.01	-0.54	240	0.0236	0.4	0.22	0.38	0.3	0.35	0.1
TOR1AIP1	240	0.00076	0.0248	2369801;2369802;2369827	0.0048127;0.0091118; 0.002429	-0.69305;-0.75297; 0.72358	7;1	1;3	1;1	1;1	1;2	2;3	0.646	1				0.189	1				0.0328	0.763	2369801	0	-0.77	0.0075	0.179	2369801	0	-0.73	0.00076	0.0248	2369801;2369802;2369827	0.0048127;0.0091118; 0.002429	-0.69305;-0.75297; 0.72358	240	0.0248	0.41	0.35	0.51	0.66	0.7	0.64
FAM13B	240	0.000543	0.024	2830568	5.52e-10	-1.07	7	1	1	0	1	2	0.829	1				0.205	1				0.436	1				0.000543	0.024	2830568	5.52e-10	-1.07	0.0295	0.355	2830568	7.09e-07	-0.93	240	0.024	0.36	0.08	0.16	0.59	0.57	0.37
OGFOD1	480	0.000772	0.0251	3662043;3662053	0.00033751; 0.0075656	-0.61943;-0.42977	7;5	1;2	1;0	1;1	1;1	2;3	0.972	1				0.814	1				0.352	1				0.0903	0.795				0.000772	0.0251	3662043;3662053	0.00033751; 0.0075656	-0.61943;-0.42977	480	0.0251	-0.05	-0.14	-0.01	0.32	0.54	0.86
RAB11FIP1	240	0.00055824	0.0239512	3131749	0.0019311	-0.95385	8	3	1	1	1	2	0.80866	0.999995				0.123795	0.999975	3131764	0.0086654	-0.69809	0.00233775	0.143356	3131749	0.0053929	-0.85776	0.00055824	0.0239512	3131749	0.0019311	-0.95385	0.000911218	0.0272151				240	0.0239512	-0.0260797	0.261308	0.580623	0.770093	0.663633	0.285009	8	0	37844632	37845370
ADIPOR2	240	0.000786	0.0255	3400628	4.11e-06	-0.68	7	1	1	1	1	2	0.162	1				0.114	1	3400628	0	-0.54	0.0305	0.753	3400628	0	-0.59	0.021	0.362	3400628	0	-0.56	0.000786	0.0255	3400628	4.11e-06	-0.68	240	0.0255	-0.03	-0.01	0.46	0.15	0.21	0.32
DPH2	240	0.000793	0.0256	2333645	2.47e-06	-0.91	2	2	0	1	3	3	0.547	1				0.326	1	2333645	0.01	-0.48	0.179	1	2333645	0.01	-0.55	0.0275	0.429	2333645	0	-0.79	0.000793	0.0256	2333645	2.47e-06	-0.91	240	0.0256	0.21	0.24	0.17	0.56	1.02	0.78
PTPN1	240	0.000576	0.0251	3888723;3888724	2.1069e-05;3.4639e-06	-0.66584;-0.89333	7;9	1;1	1;1	0;0	1;1	2;2	0.938	1				0.65	1				0.0305	0.753	3888723;3888724	0.0010708;0.00013068	-0.61331; -0.8891	0.000576	0.0251	3888723;3888724	2.1069e-05;3.4639e-06	-0.66584;-0.89333	0.165	0.865	3888724	0	-0.7	240	0.0251	0.04	-0.02	0.23	0.53	0.28	0.2
RAB40B	240	0.000582	0.0252	3775212;3775224	0.0013006;0.0048497	0.89249; 0.8561	6;2	3;2	1;0	0;1	1;1	2;2	0.599	1				0.577	1				0.154	1				0.000582	0.0252	3775212;3775224	0.0013006;0.0048497	0.89249; 0.8561	0.192	0.923				240	0.0252	-0.18	-0.15	0.06	-0.07	-0.01	-0.01
DDOST	240	0.000588	0.0253	2400222	0	-0.69	6	3	1	0	1	2	0.133	1				0.0523	0.977				0.0976	1				0.000588	0.0253	2400222	0	-0.69	0.0094	0.164	2400222	0	-0.59	240	0.0253	0.17	0.18	0.06	0.17	0.16	0.07
SUMO3	480	0.000826	0.0264	3934677	9.12e-06	-0.89	4	2	0	1	1	1	0.159	1				0.0823	1	3934677	0.01	-0.6	0.0164	0.553	3934677	0.01	-0.63	0.00337	0.102	3934677	0	-0.77	0.000826	0.0264	3934677	9.12e-06	-0.89	480	0.0264	0.08	0.02	0.1	-0.03	0.09	0.26	21	0	45050650,45053339	45051383,45053461
PPIL1	480	0.000852	0.027	2952073	1.12e-05	-1.1	7	1	1	0	1	2	0.947	1				0.989	1				0.871	1				0.406	1				0.000852	0.027	2952073	1.12e-05	-1.1	480	0.027	0.17	0.06	0.07	0.34	0.7	0.82
INHBA	120	0.000659	0.028	3047584;3047587	0.0021869;0.00048379	-0.80687; -1.0296	1;1	3;3	1;1	1;1	1;1	3;3	0.0299	1	3047587	0	-0.94	0.0205	0.618	3047587	0	-0.96	0.000836	0.0721	3047584;3047587	0.001203;0.00039908	-0.91381; -1.0845	0.000659	0.028	3047584;3047587	0.0021869;0.00048379	-0.80687; -1.0296	0.181	0.897				120	0.028	0.61	0.77	1.26	1.62	1.2	0.99
FER	240	0.000687	0.0289	2823367;2823393	0.00076287; 0.0010684	-0.52685;-0.66152	4;2	2;2	0;0	1;1	2;2	2;3	0.227	1	2823367	0.01	-0.41	0.0622	1	2823367	0	-0.56	0.00689	0.32	2823367;2823393	0.00074811;0.00095275	-0.58762; -0.719	0.000687	0.0289	2823367;2823393	0.00076287; 0.0010684	-0.52685;-0.66152	0.0162	0.242	2823367;2823393	0.0071455; 0.001619	-0.46391;-0.61792	240	0.0289	0.49	0.21	0.39	0.56	0.53	0.41
ADAMTSL5	240	0.000949	0.0297	3845266	0	0.81	8	3	1	1	1	2	0.889	1				0.773	1				0.615	1				0.00375	0.111	3845266	0.01	0.83	0.000949	0.0297	3845266	0	0.81	240	0.0297	-0.07	0.16	0.21	0.27	0.44	0.42
CTA-216E10.6	240	0.000956	0.0298	3947013;3947021	0.00048593; 0.0012605	0.8158;-0.97755	7;1	1;3	1;1	1;0	1;1	2;3	0.954	1				0.886	1				0.69	1				0.236	1	3947013	0.01	0.66	0.000956	0.0298	3947013;3947021	0.00048593; 0.0012605	0.8158;-0.97755	240	0.0298	-0.14	-0.18	-0.26	-0.71	-0.69	-1.04
MPZL2	240	0.000968	0.0301	3393723;3393728	0.00055566; 0.001001	-0.83663;-0.68063	8;8	3;3	1;1	1;1	2;2	1;1	0.0386	1	3393728	0	0.77	0.421	1				0.501	1				0.155	1				0.000968	0.0301	3393723;3393728	0.00055566; 0.001001	-0.83663;-0.68063	240	0.0301	0.31	0.55	0.65	1.01	0.92	0.77
QSOX1	240	0.000973	0.0301	2369961	8.53e-06	-1.02	7	1	1	0	1	2	0.383	1				0.0779	1				0.0222	0.64				0.000996	0.0374	2369961	0	-0.88	0.000973	0.0301	2369961	8.53e-06	-1.02	240	0.0301	0.23	0.26	0.09	0.5	0.67	0.65
CYBASC3	240	0.000713	0.0297	3375322	1.25e-09	-1.58	4	2	1	1	1	1	0.28	1	3375322	0	-1.34	0.973	1				0.962	1				0.000713	0.0297	3375322	1.25e-09	-1.58	0.662	1	3375322	0.01	-0.96	240	0.0297	0.02	-0.21	-0.24	-0.36	-0.72	-1.39	11	0	60875038,60877032	60875195,60877187
ACBD6	240	0.000738	0.0303	2446457;2446458	0.0003139;0.0010167	-0.72609; -0.6818	6;9	3;3	1;1	1;1	1;1	2;2	0.156	1				0.0439	0.896	2446486	0.01	0.86	0.17	1				0.000738	0.0303	2446457;2446458	0.0003139;0.0010167	-0.72609; -0.6818	0.0434	0.447	2446457	0	-0.63	240	0.0303	0.36	0.02	0	0.16	0.21	-0.1
SLC20A1	120	0.000734	0.0303	2500934	3.23e-06	-0.75	1	2	0	1	2	3	0.554	1				0.124	1	2500932	0	0.57	0.0648	1				0.000734	0.0303	2500934	3.23e-06	-0.75	0.00138	0.0395	2500934	3.79e-06	-0.72	120	0.0303	1.02	1.65	2.14	2.78	2.51	2.77
TINAGL1	240	0.000757	0.031	2328353	0	-0.68	4	2	0	1	1	3	0.271	1				0.0654	1				0.00379	0.209	2328353	0.01	-0.55	0.000757	0.031	2328353	0	-0.68	0.178	0.893				240	0.031	0.1	0.25	0.2	0.76	0.98	0.59
C21orf45	480	0.00105	0.0322	3929060	6.84e-05	-0.81	7	1	1	0	1	2	0.812	1				0.675	1				0.359	1				0.0057	0.147	3929060	7.47e-05	-0.78	0.00105	0.0322	3929060	6.84e-05	-0.81	480	0.0322	-0.12	-0.16	-0.06	0.07	-0.06	0.23
RCAN3	240	0.00106628	0.0309438	2325493	2.0794e-05	-0.96516	5	2	0	1	1	1	0.71219	0.999995				0.49298	0.999975				0.175848	0.999996				0.0578279	0.651523				0.00106628	0.0309438	2325493	2.0794e-05	-0.96516	240	0.0309438	0.438347	-0.17172	0.0499149	0.355713	0.908154	0.821439	1	1	24730294,24732159	24730468,24732331
HSPA14	480	0.00109208	0.0315645	3236423	0.002274	0.71453	8	2	1	1	1	1	0.908436	0.999995				0.486441	0.999975				0.408361	0.999996				0.23364	0.999998				0.00109208	0.0315645	3236423	0.002274	0.71453	480	0.0315645	0.105732	0.0333512	0.181133	0.187084	0.0897999	0.580436	10	1	14925416	14926682
FAM111A	480	0.0010985	0.0316228	3331934;3331938	3.9984e-05;0.00021988	-1.096;-1.0235	7	1	1	0	1	1	0.844929	0.999995				0.0347092	0.82864				0.0688342	0.999996				0.000923857	0.0343256	3331934;3331938	3.075e-05;0.00021326	-1.1256;-1.1084	0.0010985	0.0316228	3331934;3331938	3.9984e-05;0.00021988	-1.096;-1.0235	480	0.0316228	-0.0559412	-0.181977	-0.336689	-0.182389	-0.881521	-1.23966
STAM2	240	0.00110667	0.0317305	2581434	2.5565e-05	-1.167	1	3	1	1	1	3	0.0979854	0.999995				0.00237315	0.176298	2581434	0.0056904	-1.0349	0.00729623	0.327923	2581434	0.0064609	-0.86117	0.0041033	0.114794	2581434	0.00078587	-1.0658	0.00110667	0.0317305	2581434	2.5565e-05	-1.167	240	0.0317305	0.398737	0.245596	0.280609	0.408718	0.482235	0.514639
NSL1	60	0.000238225	0.0330126	2454850;2454854	0.0027955;0.00050335	-0.7954; 1.4085	6;1	3;3	1;0	0;1	1;1	2;2	0.00813271	0.999995	2454854	0.0019816	1.0794	0.000238225	0.0330126	2454850;2454854	0.0027955;0.00050335	-0.7954; 1.4085	0.00301219	0.172986	2454854;2454864	0.00033871; 0.0050138	1.4615;0.68675	0.023238	0.377163	2454854;2454864	0.002002;0.0086364	1.0914;0.54998	0.817919	0.999975				60	0.0330126	0.29432	0.142379	0.0222542	0.0230437	-0.378543	-0.175721
PPP1R15A	40	0.000237819	0.0330126	3838015	1.439e-06	-1.3572	6	3	1	1	1	3	0.00278865	0.999995	3838015	4.1858e-05	-1.241	0.000237819	0.0330126	3838015	1.439e-06	-1.3572	0.190568	0.999996	3838015	0.0084706	-1.0307	0.861742	0.999998				0.929875	0.999975				40	0.0330126	0.839088	1.27985	1.19936	0.0563942	-0.158241	-0.366125
DDX46	60	0.000252935	0.0330228	2829498;2829513	0.0089547;2.0798e-08	0.81908;-1.2246	2;2	2;2	1;1	1;1	1;1	2;1	0.332516	0.999995				0.000252935	0.0330228	2829498;2829513	0.0089547;2.0798e-08	0.81908;-1.2246	0.0260065	0.699048	2829513	0.00021342	-1.0189	0.0187063	0.33375	2829513	0.00045764	-0.73128	0.0064565	0.120836	2829490;2829513;2829535	0.0087844;0.00061992; 0.0028927	-0.52358;-0.68137; 0.93287	60	0.0330228	0.40454	0.108279	0.153042	0.212585	0.219782	-0.0437153	5	1	134149053,134152101,134154058	134149175,134152180,134154141
TIPARP	60	0.00025663	0.0330228	2649133	8.053e-09	-0.8824	7	1	1	0	2	3	0.536654	0.999995				0.00025663	0.0330228	2649133	8.053e-09	-0.8824	0.00286238	0.165757	2649133	7.0114e-06	-0.8122	0.00323465	0.0963444	2649133	7.2754e-06	-0.66787	0.00201436	0.0499618	2649133	2.6401e-07	-0.8362	60	0.0330228	0.526769	0.835823	1.18572	0.632812	0.703228	0.723922
C12orf44	240	0.00118644	0.0333506	3415276	7.5281e-06	-1.0317	7	1	1	0	1	3	0.502509	0.999995				0.403737	0.999975				0.0325317	0.76181	3415276	0.00014272	-0.99439	0.00784516	0.183597	3415276	1.7242e-05	-1.0294	0.00118644	0.0333506	3415276	7.5281e-06	-1.0317	240	0.0333506	0.251086	0.544696	0.810504	1.24443	1.08313	0.785292
TSTA3	240	0.00117884	0.0333506	3157683	1.5551e-08	-0.81544	7	1	1	0	1	1	0.980485	0.999995				0.541991	0.999975	3157683	0.0025926	-0.43069	0.660444	0.999996	3157683	0.0015324	-0.55729	0.0462571	0.576853	3157683	3.8659e-06	-0.71008	0.00117884	0.0333506	3157683	1.5551e-08	-0.81544	240	0.0333506	-0.0678594	0.120271	0.107627	0.214409	0.299243	0.434103
JMJD6	120	0.000884348	0.0333737	3771779	3.4028e-06	-1.1082	5	3	1	1	1	3	0.88793	0.999995				0.0743062	0.999975	3771779	0.0015161	-0.83879	0.00141467	0.100812	3771779	7.4511e-06	-1.137	0.000884348	0.0333737	3771779	3.4028e-06	-1.1082	0.0603449	0.520402	3771779	0.0014984	-0.81733	120	0.0333737	0.300959	0.880784	1.17897	1.39018	0.885869	0.824277
USP53	240	0.000896984	0.0335856	2741238	1.0288e-08	-1.1371	7	1	1	0	1	2	0.409073	0.999995				0.18759	0.999975				0.00160223	0.110417	2741238;2741265	4.5623e-07; 0.0085511	-1.0878;0.80692	0.000896984	0.0335856	2741238	1.0288e-08	-1.1371	0.00200865	0.0499618	2741238	6.3951e-08	-1.0593	240	0.0335856	0.466134	0.271033	0.635167	0.937983	0.862177	0.728931
ZFAND2A	240	0.00124922	0.0349782	3035149	0.003848	-1.022	7	1	1	0	1	2	0.0475171	0.999995				0.271586	0.999975				0.230505	0.999996				0.00437273	0.118561	3035149	0.0057154	-0.9775	0.00124922	0.0349782	3035149	0.003848	-1.022	240	0.0349782	0.386217	0.486627	0.64486	0.738174	0.740576	0.596342
SETD3	240	0.00128508	0.0358422	3579215;3579219	0.0094543;0.0047775	0.5707;-0.72876	8;9	2;2	1;1	1;1	1;1	1;1	0.436588	0.999995				0.165335	0.999975				0.158367	0.999996				0.0423431	0.543076				0.00128508	0.0358422	3579215;3579219	0.0094543;0.0047775	0.5707;-0.72876	240	0.0358422	0.0218324	-0.148316	0.0820779	0.429727	0.480273	0.510759	14	0	98940314,98941294,98942605	98940400,98941461,98942680
ZNF323	240	0.00129509	0.0359813	2947256;2947258	0.0011592; 0.001661	0.73148;-0.7656	1;1	3;3	1;1	1;1	1;1	3;3	0.157295	0.999995				0.0875537	0.999975				0.205496	0.999996				0.517744	0.999998				0.00129509	0.0359813	2947256;2947258	0.0011592; 0.001661	0.73148;-0.7656	240	0.0359813	0.464312	-0.178814	-0.192438	-0.91007	-2.07255	-2.1995
PTK2B	240	0.00134602	0.0371087	3091319;3091329;3091330;3091354	0.0027859; 0.0033791; 0.0036439;0.00031641	-0.59287;-0.98729; -1.2331; 0.9341	2;7;9;2	2;2;2;2	0;1;1;0	1;1;1;1	2;2;2;2	3;1;1;2	0.818224	0.999995				0.0732695	0.999975				0.00100727	0.0792243	3091331;3091355	0.0011508;0.0042905	1.0257;-0.72895	0.00165147	0.0553666	3091319;3091331;3091354;3091355	0.00098009; 0.0041403; 0.0030465; 0.0025691	-0.63698;0.067036; 0.83603;-0.75009	0.00134602	0.0371087	3091319;3091329;3091330;3091354	0.0027859; 0.0033791; 0.0036439;0.00031641	-0.59287;-0.98729; -1.2331; 0.9341	240	0.0371087	0.26451	0.242675	0.787908	1.66343	1.69097	0.973063	8	1	27344452	27344708
TRAK1	480	0.00136113	0.0372823	2619139;2619146	2.6711e-06; 0.0033129	-1.1309;-0.57822	7;9	1;2	1;0	1;1	1;1	1;1	0.807561	0.999995				0.673774	0.999975				0.336274	0.999996				0.012971	0.262625	2619139	0.0054671	-0.7647	0.00136113	0.0372823	2619139;2619146	2.6711e-06; 0.0033129	-1.1309;-0.57822	480	0.0372823	0.283187	0.140971	-0.022103	-0.0711188	0.0309177	-0.00517147
PDCD2L	480	0.0013838	0.0375722	3829761	0.0033949	0.64616	2	2	0	1	2	3	0.792678	0.999995				0.483515	0.999975				0.062911	0.999996				0.0156597	0.298611	3829761	0.0055945	0.64654	0.0013838	0.0375722	3829761	0.0033949	0.64616	480	0.0375722	-0.211273	-0.163816	-0.0142753	0.410814	0.590431	0.763764
PRNP	240	0.00107878	0.039272	3874753	1.7594e-07	-1.2346	7	1	1	0	1	1	0.427776	0.999995	3874753	0.0078934	-0.77336	0.0640702	0.999975	3874753	0.00092575	-0.86345	0.074711	0.999996	3874753	0.00089031	-1.0079	0.00107878	0.039272	3874753	1.7594e-07	-1.2346	0.0412671	0.433592	3874753	0.00052239	-1.006	240	0.039272	0.114157	0.347802	0.54274	0.720088	0.627146	0.616213
ZBTB1	240	0.00145455	0.0393443	3540096;3540105	0.00101;0.0009208	-0.707;0.65124	2;8	2;3	1;1	0;1	1;1	1;2	0.131865	0.999995	3540105	0.0048099	0.59119	0.00274092	0.194772	3540096;3540105	0.002548;0.00097027	-0.61917; 0.67203	0.00134585	0.0983693	3540096;3540105	0.0011838;0.00097485	-0.72319; 0.69552	0.0012716	0.0451512	3540096;3540105	0.0011879;0.00099668	-0.68979; 0.66432	0.00145455	0.0393443	3540096;3540105	0.00101;0.0009208	-0.707;0.65124	240	0.0393443	0.259231	0.204061	0.421204	0.361864	0.191733	0.288459
ZDHHC2	480	0.00149036	0.0401613	3087503	0.00012326	-0.89223	7	1	1	1	1	2	0.181247	0.999995				0.0575889	0.999975	3087516	0.0043747	0.67183	0.0792483	0.999996	3087516	0.0031436	0.7395	0.109007	0.874967				0.00149036	0.0401613	3087503	0.00012326	-0.89223	480	0.0401613	0.18666	0.0808165	0.0526425	0.0985174	0.250556	0.412154
TMEM181	240	0.00153155	0.0409633	2933652;2933692	1.2603e-05;0.00081379	-0.67646; 0.91116	7;2	1;2	1;0	1;1	2;2	2;3	0.788489	0.999995				0.303943	0.999975				0.312792	0.999996				0.218846	0.999998	2933660	0.0052715	0.6074	0.00153155	0.0409633	2933652;2933692	1.2603e-05;0.00081379	-0.67646; 0.91116	240	0.0409633	0.193346	0.00494706	0.100064	0.138037	0.456196	0.45336
MARK3	240	0.00154683	0.0412181	3553693	3.6963e-08	-1.0071	7	1	1	1	1	2	0.931594	0.999995				0.578904	0.999975				0.813283	0.999996				0.155374	0.999998	3553693	0.00037003	-0.82913	0.00154683	0.0412181	3553693	3.6963e-08	-1.0071	240	0.0412181	0.0579064	-0.0243211	0.0999579	0.679731	0.774478	1.10869
CCDC90A	240	0.00155275	0.0412226	2942611	0.001334	-1.0715	5	2	0	1	1	3	0.126124	0.999995				0.160598	0.999975				0.169317	0.999996				0.0642275	0.678815				0.00155275	0.0412226	2942611	0.001334	-1.0715	240	0.0412226	0.388042	0.187585	0.342783	0.84872	0.964853	0.826221
CORO7	240	0.0015773	0.0417199	3678098	0.0014714	0.96653	2	2	0	1	2	3	0.711214	0.999995				0.854786	0.999975				0.636168	0.999996				0.00231056	0.073368	3678098	0.0089982	0.90259	0.0015773	0.0417199	3678098	0.0014714	0.96653	240	0.0417199	-0.0396517	0.0555124	-0.116731	0.203244	0.220486	0.166878
BCL11A	240	0.00160389	0.0422672	2554990	1.8219e-07	1.168	1	2	0	1	1	3	0.857384	0.999995				0.604841	0.999975				0.64354	0.999996				0.372682	0.999998	2554990	0.0021226	0.94888	0.00160389	0.0422672	2554990	1.8219e-07	1.168	240	0.0422672	0.316424	0.0439215	-0.322953	-0.932688	-1.42479	-1.18354
DAPK3	240	0.00117871	0.0422694	3846532	8.1206e-05	-0.79149	7	1	1	0	1	1	0.192298	0.999995				0.0548866	0.994845	3846532	0.0060961	-0.54279	0.0066228	0.3014	3846532	6.59e-05	-0.80736	0.00117871	0.0422694	3846532	8.1206e-05	-0.79149	0.223592	0.983246				240	0.0422694	0.0237141	0.195512	0.376568	0.271528	0.0673537	-0.0152708
DIAPH1	240	0.00165847	0.0435454	2878664;2878679;2878681	0.0025013; 0.0076694;2.9653e-05	0.64888;0.56751; 1.0311	6;2;2	3;2;2	1;0;0	0;1;1	1;2;2	2;3;3	0.799003	0.999995				0.652178	0.999975				0.510676	0.999996				0.115432	0.896147				0.00165847	0.0435454	2878664;2878679;2878681	0.0025013; 0.0076694;2.9653e-05	0.64888;0.56751; 1.0311	240	0.0435454	0.229665	0.215198	0.390863	0.554772	0.781335	0.767521
PAPD5	480	0.00167472	0.0436523	3659935	3.8625e-05	-0.6198	7	1	1	0	3	2	0.602007	0.999995				0.1639	0.999975				0.295905	0.999996				0.017992	0.326666	3659935	0.00054816	-0.51815	0.00167472	0.0436523	3659935	3.8625e-05	-0.6198	480	0.0436523	0.0423717	-0.290311	-0.186271	0.0466709	0.223948	0.64976
WDR55	240	0.00167198	0.0436523	2831642	1.989e-06	-1.0307	7	1	1	1	1	2	0.841932	0.999995				0.668884	0.999975				0.148452	0.999996	2831642	0.0051343	-0.83837	0.00332017	0.0980811	2831642	4.5919e-06	-1.0358	0.00167198	0.0436523	2831642	1.989e-06	-1.0307	240	0.0436523	0.311529	0.168878	0.28782	0.881393	0.960481	0.872618
IRF5	240	0.00123172	0.0439518	3023247	1.8757e-05	-0.69127	7	1	1	0	2	1	0.699265	0.999995				0.773403	0.999975				0.433566	0.999996				0.00123172	0.0439518	3023247	1.8757e-05	-0.69127	0.0240685	0.309736	3023247	0.00043544	-0.6164	240	0.0439518	0.370744	-0.019299	-0.022878	0.18259	0.3007	0.039174
ZNF451	240	0.00170243	0.0442138	2911315;2911316;2911317	0.0028;0.0048606; 0.001647	0.67272;0.60852;0.60889	8;9;9	3;3;3	1;1;1	1;1;1	1;1;1	2;2;2	0.882893	0.999995				0.593797	0.999975				0.0342072	0.781939				0.00307143	0.0926312	2911315;2911316;2911317	0.0032937;0.0061123;0.0066528	0.68685;0.61388;0.57539	0.00170243	0.0442138	2911315;2911316;2911317	0.0028;0.0048606; 0.001647	0.67272;0.60852;0.60889	240	0.0442138	0.308368	0.0733978	0.034013	0.145731	0.136152	0.117644	6	1	57073751	57075529
PRKAR2A	240	0.00172967	0.044759	2673762	9.8478e-05	-0.59224	7	1	1	1	2	2	0.19713	0.999995				0.117028	0.999975				0.158863	0.999996				0.00809597	0.187436	2673762	0.00042967	-0.57438	0.00172967	0.044759	2673762	9.8478e-05	-0.59224	240	0.044759	0.341062	0.111754	0.0808443	0.234463	0.442534	0.538334
FBXO7	480	0.00177121	0.0454277	3943417;3943430	0.0034788;0.0020091	-0.42463;-0.95861	7;7	1;1	1;1	1;1	1;1	1;1	0.323869	0.999995				0.0802443	0.999975	3943430	0.0075293	-0.87106	0.0127433	0.490482	3943430	0.0058458	-0.92512	0.00722822	0.174251	3943417;3943430	0.0022316;0.0050591	-0.45089;-0.89334	0.00177121	0.0454277	3943417;3943430	0.0034788;0.0020091	-0.42463;-0.95861	480	0.0454277	-0.0621263	-0.073732	0.102411	-0.0265872	0.0350033	0.166187	22	1	31200999	31201111
NEK6	240	0.00176527	0.0454277	3188734;3188749	0.00069639; 0.003692	-0.66185;-0.57966	2;1	2;3	0;1	1;1	2;2	3;3	0.752675	0.999995				0.897803	0.999975				0.861987	0.999996				0.736841	0.999998				0.00176527	0.0454277	3188734;3188749	0.00069639; 0.003692	-0.66185;-0.57966	240	0.0454277	0.00564182	-0.0317802	0.12348	0.235755	0.92303	1.05867
NPR2	240	0.00177452	0.0454277	3168176	4.5497e-06	-0.86756	2	2	0	1	1	3	0.986438	0.999995				0.217211	0.999975	3168176	0.0011218	-0.58345	0.815489	0.999996				0.812631	0.999998				0.00177452	0.0454277	3168176	4.5497e-06	-0.86756	240	0.0454277	-0.076997	-0.139127	-0.0850264	0.155712	0.0329684	0.0252101
SEC31B	480	0.0017876	0.0454862	3303502;3303522	0.00802;6.5326e-05	-0.73951;-0.92405	2;2	2;2	0;1	1;1	1;1	3;3	0.912443	0.999995				0.103281	0.999975	3303522	0.0047413	-0.6642	0.0717697	0.999996				0.0695951	0.710833				0.0017876	0.0454862	3303502;3303522	0.00802;6.5326e-05	-0.73951;-0.92405	480	0.0454862	-0.0465458	-0.232259	-0.302037	-0.59158	-0.617537	-0.652247
TSPAN9	240	0.0017895	0.0454862	3401367	0.0052812	0.73439	1	2	0	1	1	3	0.422739	0.999995				0.304252	0.999975				0.120913	0.999996				0.0068739	0.166825	3401367	0.0072508	0.74458	0.0017895	0.0454862	3401367	0.0052812	0.73439	240	0.0454862	0.115558	-0.0640713	-0.0589614	0.354198	0.360379	0.560678
DLGAP4	240	0.00131084	0.0460697	3883855;3883858	1.7719e-06; 0.0057704	-0.87151;-0.75304	7;9	1;1	1;1	1;1	1;1	1;1	0.786703	0.999995				0.421201	0.999975				0.219477	0.999996				0.00131084	0.0460697	3883855;3883858	1.7719e-06; 0.0057704	-0.87151;-0.75304	0.078079	0.613673	3883855	0.00057389	-0.7256	240	0.0460697	-0.105784	0.052622	0.021166	0.288025	0.479684	0.272266	20	1	34523296	34523327
FOXP4	240	0.00131359	0.0460697	2906825;2906860	0.0037782; 0.000411	-0.79215; 1.1907	7;8	1;3	1;1	1;1	1;1	2;2	0.55714	0.999995				0.427256	0.999975				0.0152087	0.538231	2906860	0.0004146	1.1718	0.00131359	0.0460697	2906825;2906860	0.0037782; 0.000411	-0.79215; 1.1907	0.00316606	0.0729721	2906860	4.2935e-05	1.25	240	0.0460697	0.091166	0.0826394	0.128708	0.721272	0.846559	0.390586
PMS1	120	0.00131664	0.0460697	2519992;2520026	0.00077068; 0.0017383	-0.71455; 0.75971	7;2	1;2	1;1	1;1	1;2	1;1	0.209139	0.999995				0.0821988	0.999975				0.00371096	0.204664	2519992	0.0013028	-0.67542	0.00131664	0.0460697	2519992;2520026	0.00077068; 0.0017383	-0.71455; 0.75971	0.00356582	0.0798744	2519992;2520026	0.0073815;0.00057798	-0.61314; 0.8377	120	0.0460697	0.354095	-0.090726	-0.00166293	-0.0776219	-0.00448248	0.0898302
SFRS1	480	0.00182823	0.0462866	3764119;3764129;3764140	0.0075241;0.0020092;0.0033986	-0.6249;-0.70306;-0.50339	6;3;7	3;2;1	1;1;1	0;1;1	1;1;1	2;1;2	0.842153	0.999995				0.365896	0.999975				0.169942	0.999996				0.130458	0.955635				0.00182823	0.0462866	3764119;3764129;3764140	0.0075241;0.0020092;0.0033986	-0.6249;-0.70306;-0.50339	480	0.0462866	-0.0368309	-0.0982183	-0.092736	-0.0569333	0.103901	0.394971	17	0	53437443,53438160	53437960,53438333
UNC5C	480	0.0018339	0.0462866	2778472	0.00013237	-1.221	2	2	0	1	2	3	0.811293	0.999995				0.963774	0.999975				0.944867	0.999996				0.77182	0.999998				0.0018339	0.0462866	2778472	0.00013237	-1.221	480	0.0462866	0.116908	0.0873563	-0.0641526	-0.113217	-0.295298	-0.299427
GNAI2	240	0.00134675	0.0465508	2622644	1.37e-05	-0.65578	7	1	1	0	1	2	0.0475188	0.999995				0.12963	0.999975				0.0989943	0.999996	2622645	0.0087768	0.72732	0.00134675	0.0465508	2622644	1.37e-05	-0.65578	0.0578956	0.512584				240	0.0465508	0.190831	0.186675	0.00562379	0.138058	0.223909	-0.000350283
SRFBP1	120	0.00134977	0.0465508	2826067	2.7052e-05	-0.83859	7	1	1	0	1	2	0.233792	0.999995	2826074	0.0036913	0.94281	0.0382781	0.840951	2826074	0.00073133	1.0159	0.0313311	0.76181	2826067	0.0068636	-0.72484	0.00134977	0.0465508	2826067	2.7052e-05	-0.83859	0.0250496	0.315273	2826067	0.0010359	-0.66838	120	0.0465508	0.498321	0.279029	0.627855	1.23264	1.10944	0.922728
TXNIP	240	0.00142515	0.0489165	2356125;2356137	0.00021872;0.00045833	0.53402;-0.76425	2;6	2;3	1;1	1;1	2;1	3;2	0.987128	0.999995				0.406654	0.999975	2356137	0.00088223	-0.72454	0.0342558	0.781939	2356137	0.00041775	-0.82222	0.00142515	0.0489165	2356125;2356137	0.00021872;0.00045833	0.53402;-0.76425	0.019906	0.274359	2356125;2356137	0.001592;0.000351	0.48335;-0.73058	240	0.0489165	0.151595	-0.320294	-0.881797	-1.17694	-1.5024	-1.23172
TSR1	240	0.001954	0.0491449	3741026	5.1323e-07	-0.89803	7	1	1	1	1	2	0.984081	0.999995				0.563299	0.999975				0.342717	0.999996				0.0568265	0.646427	3741026	0.00030191	-0.77906	0.001954	0.0491449	3741026	5.1323e-07	-0.89803	240	0.0491449	-0.0397235	-0.049316	0.262142	0.643067	0.791938	0.909331
OCIAD1	240	0.00198769	0.0498175	2726491	7.2369e-06	-0.74857	7	1	1	1	1	3	0.016779	0.999995	2726491	0.0078877	-0.51074	0.00439724	0.275535	2726490;2726491	0.0067231;0.00025954	-0.75004;-0.76421	0.116222	0.999996				0.0554407	0.639387				0.00198769	0.0498175	2726491	7.2369e-06	-0.74857	240	0.0498175	0.277346	0.160858	0.446517	0.174256	0.373187	0.261866
CCNL1	60	0.000435801	0.0506513	2702326	0.00010168	-0.9758	8	3	1	1	1	1	0.0232866	0.999995	2702326	0.00043169	-0.95031	0.000435801	0.0506513	2702326	0.00010168	-0.9758	0.258654	0.999996				0.48907	0.999998				0.184031	0.903516				60	0.0506513	0.999045	1.13226	0.911933	0.428333	0.207945	-0.0738746	3	0	158346990	158347090
FAM46A	40	2.84532e-05	0.0513926	2962416	1.1156e-07	-1.0567	7	1	1	1	2	2	2.84532e-05	0.0513926	2962416	1.1156e-07	-1.0567	0.00674077	0.359807	2962412	0.0012267	-0.56696	0.574294	0.999996				0.882383	0.999998				0.572232	0.999975				40	0.0513926	0.680847	0.953172	0.893034	0.157111	-0.526137	-0.476624
PSMA1	240	0.00210423	0.0518321	3364002;3364031	0.0067364;3.0333e-05	0.71108;-0.77593	7;7	1;1	1;1	1;1	1;1	2;2	0.35486	0.999995				0.193438	0.999975				0.026877	0.712389	3364002;3364031	0.0057784; 0.003147	0.80419;-0.65247	0.00725275	0.17426	3364002;3364031	0.0076982;4.9474e-05	0.72764;-0.7978	0.00210423	0.0518321	3364002;3364031	0.0067364;3.0333e-05	0.71108;-0.77593	240	0.0518321	0.131778	0.0257137	0.234101	0.247913	0.222422	0.357101
ZBTB38	240	0.00210017	0.0518321	2645516	0.0020147	0.94322	7	1	1	1	1	1	0.282186	0.999995				0.0438719	0.899766				0.0082458	0.353057				0.00682798	0.166825	2645516	0.0046608	0.90444	0.00210017	0.0518321	2645516	0.0020147	0.94322	240	0.0518321	0.351439	0.180034	0.331988	0.511294	0.616313	0.489463	3	1	142571403,142582956,142588403	142571478,142583019,142588469
TNKS1BP1	40	0.000465929	0.0524607	3373692;3373693	6.8388e-05; 0.0037799	-1.0238;-0.66445	7;9	1;1	1;1	1;1	2;2	1;1	0.63723	0.999995				0.000465929	0.0524607	3373692;3373693	6.8388e-05; 0.0037799	-1.0238;-0.66445	0.223079	0.999996				0.151953	0.999998				0.0177098	0.254907	3373692;3373693	0.00023281; 0.001019	-0.81068; -0.7535	40	0.0524607	-0.212357	-0.0646528	-0.0656153	0.0386069	0.0174939	-0.156878
MTCH1	240	0.00215017	0.0527824	2952133	0.0046651	-0.49154	7	2	1	1	1	2	0.382156	0.999995				0.0740263	0.999975				0.0267359	0.711255	2952133	0.0099739	-0.43673	0.0106773	0.230121	2952133;2952146	0.0015485;0.0061419	-0.53301; -0.5511	0.00215017	0.0527824	2952133	0.0046651	-0.49154	240	0.0527824	0.289067	0.305002	0.399658	0.244724	0.485448	0.329226
KIAA1370	240	0.00217684	0.0531343	3624776	5.0689e-07	0.90939	7	1	1	0	1	3	0.939761	0.999995				0.54643	0.999975				0.623641	0.999996				0.716945	0.999998				0.00217684	0.0531343	3624776	5.0689e-07	0.90939	240	0.0531343	-0.0138489	-0.0453731	-0.113991	-0.651052	-1.45744	-1.17063
ZAK	240	0.00217934	0.0531343	2515940;2515986;2516000	0.00029537; 0.0014292; 0.0024642	-0.63869; -0.5734;-0.51558	7;5;2	1;3;2	1;1;0	1;1;1	1;1;1	3;3;3	0.936743	0.999995				0.484884	0.999975				0.158725	0.999996	2516000	0.0027577	-0.51972	0.13163	0.960879	2516000	0.0021918	-0.53392	0.00217934	0.0531343	2515940;2515986;2516000	0.00029537; 0.0014292; 0.0024642	-0.63869; -0.5734;-0.51558	240	0.0531343	0.477434	0.145901	0.390147	0.924218	1.36808	1.66051
POLR1C	240	0.00157601	0.0533328	2908076	8.3236e-06	-1.1295	8	3	1	1	1	1	0.867275	0.999995				0.693935	0.999975				0.292413	0.999996				0.00157601	0.0533328	2908076	8.3236e-06	-1.1295	0.014081	0.215207	2908076	0.00032313	-0.93729	240	0.0533328	0.245543	0.294767	0.43204	0.900479	0.806017	0.593685	6	1	43596897	43597015
LARP5	60	0.000487933	0.0535564	3273537	0.00095276	0.85685	7	1	1	0	2	3	0.493413	0.999995				0.000487933	0.0535564	3273537	0.00095276	0.85685	0.0301801	0.755651				0.0115939	0.242229				0.00251945	0.059406	3273494;3273516	0.0074109;0.0051142	0.64642;0.59242	60	0.0535564	0.0504878	-0.0270699	0.0418012	0.552988	0.545069	0.428577
SFRS5	40	0.000490525	0.0535564	3542222	2.2917e-05	0.87491	2	2	0	1	3	3	0.0012788	0.662237	3542222	0.001541	0.70207	0.000490525	0.0535564	3542222	2.2917e-05	0.87491	0.357709	0.999996				0.174809	0.999998	3542213	0.0076162	0.58059	0.170569	0.872689	3542222	0.0027341	0.57804	40	0.0535564	-0.095188	-0.152386	0.0696667	-0.0265153	-0.172087	-0.0587381
GK5	480	0.00226583	0.0548697	2698722	2.2436e-06	-0.78247	7	1	1	1	1	2	0.867086	0.999995				0.572681	0.999975				0.733005	0.999996				0.0688388	0.708156	2698722	7.6751e-05	-0.67086	0.00226583	0.0548697	2698722	2.2436e-06	-0.78247	480	0.0548697	0.366917	0.0645181	0.00612927	0.363716	0.628847	0.696686
CHSY1	240	0.00164383	0.0553666	3642126	4.5483e-05	-0.73123	7	1	1	1	1	2	0.623286	0.999995				0.372887	0.999975				0.261821	0.999996				0.00164383	0.0553666	3642126	4.5483e-05	-0.73123	0.0217108	0.289262	3642126	0.0014225	-0.62029	240	0.0553666	-0.0871413	0.0427715	-0.0236657	0.512294	0.620622	0.43884
SEH1L	480	0.00230505	0.0556259	3779777;3779780	1.884e-06;0.0048679	-0.93752; -0.4553	7;2	1;2	1;0	1;1	1;3	3;2	0.980285	0.999995				0.612867	0.999975				0.611213	0.999996				0.318317	0.999998	3779777	0.0054085	-0.57042	0.00230505	0.0556259	3779777;3779780	1.884e-06;0.0048679	-0.93752; -0.4553	480	0.0556259	0.0733416	0.152285	0.449269	0.516539	0.829692	1.07778
VPRBP	240	0.00231257	0.0556259	2675669	1.8651e-07	-0.82473	7	1	1	0	2	2	0.95441	0.999995				0.659638	0.999975				0.266821	0.999996	2675641	0.0042311	0.8816	0.0202218	0.349914	2675655;2675669	0.0041142;7.7244e-06	0.68826;-0.77641	0.00231257	0.0556259	2675669	1.8651e-07	-0.82473	240	0.0556259	0.180287	-0.0192465	-0.00389013	0.352332	0.418883	0.406123
KLC3	240	0.00234795	0.056288	3836227	0.00013754	-0.79882	1	2	0	1	1	3	0.652906	0.999995				0.469787	0.999975				0.1006	0.999996				0.0169518	0.316551	3836227	0.0093601	-0.68743	0.00234795	0.056288	3836227	0.00013754	-0.79882	240	0.056288	-0.0807968	-0.0441657	-0.0309937	0.0765334	0.324165	0.389133
PAK4	240	0.00236323	0.0564654	3832848	4.6781e-06	-0.6723	1	2	0	1	2	2	0.983994	0.999995				0.804234	0.999975				0.761078	0.999996				0.0389416	0.525079	3832848	0.00033817	-0.59324	0.00236323	0.0564654	3832848	4.6781e-06	-0.6723	240	0.0564654	-0.116129	0.0183733	-0.136013	0.143213	0.20305	0.20012
SIK2	240	0.00238112	0.0567038	3348694	0.0074131	-0.69449	6	3	1	0	1	2	0.957713	0.999995				0.381001	0.999975				0.644407	0.999996				0.0588156	0.653225	3348701	0.006123	-0.72015	0.00238112	0.0567038	3348694;3391049	0.0074131;0.0090094	-0.69449; 0.50955	240	0.0567038	0.012432	-0.117386	-0.00978669	0.145349	-0.102981	0.0456613
PPM2C	240	0.00240599	0.0571064	3107350	0.0026319	0.90945	1	2	1	0	2	3	0.275317	0.999995				0.469077	0.999975				0.126378	0.999996	3107350	0.0075881	0.8912	0.011646	0.242614	3107350;3107352	0.0069804;0.0074068	0.88366;0.75988	0.00240599	0.0571064	3107350	0.0026319	0.90945	240	0.0571064	0.167045	0.0523083	0.195508	-0.132265	0.102986	0.240108
SLC15A4	240	0.00241993	0.0572478	3477962	2.8087e-08	-0.84756	7	1	1	1	1	2	0.836347	0.999995				0.882572	0.999975				0.346337	0.999996	3477962	0.00099751	-0.53246	0.0618924	0.66924	3477962	1.753e-05	-0.76019	0.00241993	0.0572478	3477962	2.8087e-08	-0.84756	240	0.0572478	0.0296662	-0.180527	0.109194	0.222325	0.569945	0.62992
C2orf30	240	0.0017407	0.0575549	2482231	6.3566e-05	-0.61418	7	1	1	1	1	2	0.524	0.999995				0.504209	0.999975				0.0111938	0.442613	2482231	4.3592e-05	-0.67883	0.0017407	0.0575549	2482231	6.3566e-05	-0.61418	0.256849	0.999975				240	0.0575549	0.554667	0.169325	0.466349	0.357116	0.38393	0.70177
ZBTB48	120	0.00177014	0.058261	2318365	8.2779e-06	-0.70593	7	1	1	1	2	2	0.979745	0.999995				0.977071	0.999975				0.118174	0.999996	2318365	0.00065547	-0.64798	0.00177014	0.058261	2318365	8.2779e-06	-0.70593	0.121156	0.765303	2318365	0.0038889	-0.52561	120	0.058261	0.0719251	0.0880164	0.279222	0.383274	0.149959	0.224642
PCDH7	120	0.00181345	0.0593569	2722917	0.00028166	-1.0594	8	3	1	1	1	1	0.911344	0.999995				0.836753	0.999975				0.0775181	0.999996	2722848	0.0037932	0.94728	0.00181345	0.0593569	2722917	0.00028166	-1.0594	0.205908	0.952813				120	0.0593569	0.294222	0.0883837	-0.0615817	1.03347	1.02143	0.306851	4	1	30341472	30341638
PFKP	480	0.00253555	0.0595896	3232352	0.00041274	-0.75496	7	1	1	1	1	3	0.944539	0.999995				0.701253	0.999975				0.579914	0.999996				0.341094	0.999998				0.00253555	0.0595896	3232352	0.00041274	-0.75496	480	0.0595896	0.00713438	0.0820985	0.0642759	0.268393	0.474559	0.745983
GART	240	0.00254907	0.0597116	3929726	0.0025977	0.8864	2	2	0	1	2	3	0.496686	0.999995				0.218741	0.999975				0.15151	0.999996	3929726	0.0075036	0.9041	0.0143033	0.280158	3929726	0.0020968	0.94358	0.00254907	0.0597116	3929726	0.0025977	0.8864	240	0.0597116	-0.00496672	-0.0163241	0.0949587	0.299936	0.450503	0.671075
KIF1B	120	0.00189791	0.0613458	2319695;2319710;2319736	0.0092082;0.0020942;0.0023198	0.63319;0.68248;-0.7042	2;2;2	2;2;2	0;0;0	1;1;1	2;2;1	3;3;3	0.593994	0.999995				0.136746	0.999975	2319695	0.0020941	0.7691	0.00510516	0.251299	2319685;2319695;2319708;2319710	0.0026382;0.0066435;0.0026618;0.0032064	0.91329;0.74202;0.93708;0.69696	0.00189791	0.0613458	2319695;2319710;2319736	0.0092082;0.0020942;0.0023198	0.63319;0.68248;-0.7042	0.0602916	0.520402	2319710;2319736	0.0097387;0.0053195	0.56464;-0.60732	120	0.0613458	0.252094	-0.0220038	0.0090662	0.286265	0.122237	0.0318522
RSL1D1	240	0.00275468	0.0643178	3680599	0.00021699	0.84951	2	2	0	1	1	2	0.127937	0.999995				0.013774	0.493808	3680599	0.00072558	0.86583	0.364214	0.999996				0.147797	0.999998				0.00275468	0.0643178	3680599	0.00021699	0.84951	240	0.0643178	0.269676	0.252977	0.289605	0.456724	0.561349	0.686324
YME1L1	240	0.00279329	0.0650074	3282236;3282252	0.001658;0.0058916	-0.53416;-0.44955	4;2	2;2	0;0	1;1	1;1	2;2	0.028105	0.999995	3282236	0.0029842	-0.54287	0.00122545	0.11178	3282236;3282252	0.0016027; 0.004899	-0.60198; -0.4844	0.0148995	0.538231	3282236	0.0045656	-0.58804	0.0183273	0.329435	3282236	0.0048212	-0.51634	0.00279329	0.0650074	3282236;3282252	0.001658;0.0058916	-0.53416;-0.44955	240	0.0650074	0.121868	-0.113042	0.144815	0.26871	0.326098	0.505941
OAZ1	240	0.0028804	0.0668179	3816399;3816400	0.0018209;0.00048711	-0.49976; -0.5467	5;9	3;3	1;1	1;1	2;2	3;3	0.731824	0.999995				0.346739	0.999975				0.152653	0.999996				0.019068	0.337696	3816400	0.0021799	-0.52375	0.0028804	0.0668179	3816399;3816400	0.0018209;0.00048711	-0.49976; -0.5467	240	0.0668179	0.173463	0.0547795	0.114314	-0.0190205	0.211394	0.246519
PLEKHG3	240	0.00208543	0.0671063	3540259	2.5001e-05	-0.87072	7	1	1	1	1	1	0.938983	0.999995				0.927153	0.999975				0.0758984	0.999996	3540259	0.0008907	-0.69802	0.00208543	0.0671063	3540259	2.5001e-05	-0.87072	0.00404209	0.0859754	3540259	0.00047191	-0.7732	240	0.0671063	-0.0363758	0.274553	0.470064	0.40835	0.213498	0.0620809	14	1	64264095	64264429
MREG	240	0.00298996	0.0691357	2598530	7.7201e-06	-0.84118	7	1	1	1	1	2	0.4412	0.999995				0.535885	0.999975				0.0507271	0.95589	2598530	0.00010355	-0.81669	0.0122726	0.252025	2598530	1.8961e-05	-0.84192	0.00298996	0.0691357	2598530	7.7201e-06	-0.84118	240	0.0691357	0.544346	0.403431	0.953116	1.41532	1.48429	1.41266
C2orf49	120	0.00216862	0.0691656	2498052	0.00030506	-0.6925	7	1	1	1	1	3	0.00397389	0.999995	2498052	0.0019408	-0.61525	0.00842152	0.399573	2498052	0.0055016	-0.52975	0.00779969	0.346249	2498052	0.0039261	-0.65115	0.00216862	0.0691656	2498052	0.00030506	-0.6925	0.0295935	0.351202	2498052	0.0011484	-0.59757	120	0.0691656	0.76472	0.430662	0.404037	0.68473	0.637223	0.494611
LIMS1	60	0.000661771	0.071175	2499055;2499123	0.0026752;9.0932e-05	-0.80349;-0.80858	7;6	1;3	1;1	1;0	1;1	1;2	0.0266735	0.999995	2499123	0.0016454	-0.74605	0.000661771	0.071175	2499055;2499123	0.0026752;9.0932e-05	-0.80349;-0.80858	0.299447	0.999996				0.0254212	0.402717				0.0248743	0.315273				60	0.071175	0.587449	0.741699	0.808904	0.660615	0.91535	0.158696
SLC37A3	240	0.00321045	0.0735982	3076088;3076113	0.0022894;0.0057447	0.83775;-0.70573	5;7	3;1	1;1	1;1	1;1	2;2	0.751876	0.999995				0.545187	0.999975				0.0273558	0.722434	3076088	0.002505	0.90555	0.00492251	0.129494	3076088	0.0015309	0.8977	0.00321045	0.0735982	3076088;3076113	0.0022894;0.0057447	0.83775;-0.70573	240	0.0735982	0.331236	0.0489954	0.198259	0.454848	0.665595	0.720739
PSMD3	240	0.00323044	0.0737446	3720639	2.1862e-06	-0.75221	7	1	1	1	1	2	0.78422	0.999995				0.81136	0.999975				0.779123	0.999996				0.445889	0.999998				0.00323044	0.0737446	3720639	2.1862e-06	-0.75221	240	0.0737446	-0.0163723	0.066415	0.128588	0.215408	0.255339	0.443962
C1orf189(C1orf43)	60	0.000703626	0.0745637	2436596	1.6091e-06	-0.92765	3	3	1	1	1	1	0.0202602	0.999995	2436596	2.6334e-05	-0.86621	0.000703626	0.0745637	2436596	1.6091e-06	-0.92765	0.0171637	0.546174	2436596	0.00057275	-0.81324	0.0452231	0.567888	2436596	0.00057295	-0.75137	0.0201852	0.27718	2436596	0.00082036	-0.71826	60	0.0745637	0.523079	0.384931	0.419117	0.387029	0.405424	0.203089	1	0	152451387	152451478
PCNXL2	120	0.000929463	0.0747288	2461151;2461190;2461196	0.0072662;0.00038252; 0.0085769	0.08819;0.98442;0.69283	8;7;9	3;1;1	1;1;1	1;1;1	1;1;1	1;1;1	0.811711	0.999995				0.55872	0.999975				0.000929463	0.0747288	2461151;2461190;2461196	0.0072662;0.00038252; 0.0085769	0.08819;0.98442;0.69283	0.00502403	0.131207	2461190	0.0033655	0.81264	0.185122	0.907527	2461094	0.0064754	0.7532	120	0.0747288	0.210126	-0.0254649	-0.120161	0.199712	0.695802	0.303173	1	0	231267974	231268030
STXBP3	60	0.000720884	0.0752853	2350341;2350364	0.00054881; 0.0096799	-0.8293;-0.58565	7;2	1;2	1;0	1;1	1;1	2;2	0.0285204	0.999995				0.000720884	0.0752853	2350341;2350364	0.00054881; 0.0096799	-0.8293;-0.58565	0.111339	0.999996				0.218736	0.999998				0.00947349	0.161681	2350341	2.5397e-05	-0.7527	60	0.0752853	0.477846	0.358481	0.639895	0.315993	0.229666	0.278237
MOSPD1	120	0.00239993	0.0758715	4022859	3.5416e-05	-0.96944	7	1	1	1	1	1	0.870314	0.999995				0.451555	0.999975				0.0502985	0.950287	4022859	0.0048548	-0.85295	0.00239993	0.0758715	4022859	3.5416e-05	-0.96944	0.00509974	0.102395	4022859	0.00072093	-0.79786	120	0.0758715	0.0203854	0.149221	0.241214	0.777184	0.617921	0.529694	X	0	133850108,133858512	133850888,133858730
RPIA	240	0.00243185	0.0765447	2492939	0.00072123	-0.58585	7	1	1	1	1	2	0.637105	0.999995				0.971612	0.999975				0.893243	0.999996				0.00243185	0.0765447	2492939	0.00072123	-0.58585	0.00501663	0.101009				240	0.0765447	0.245263	0.0178879	0	0.549301	0.631729	0.373256
AGPAT5	240	0.00342301	0.0778925	3083937	0.00013908	-0.9891	7	1	1	1	1	2	0.082723	0.999995	3083981	0.0045106	-0.58911	0.0520727	0.986805	3083981	0.001414	-0.69185	0.103128	0.999996				0.0225411	0.371335	3083937	0.0071006	-0.81915	0.00342301	0.0778925	3083937	0.00013908	-0.9891	240	0.0778925	0.421243	0.0650918	0.15213	0.383563	0.858646	0.583073
YAF2	480	0.00343442	0.0779048	3451306	0.0027621	-0.46272	7	1	1	1	2	2	0.746685	0.999995				0.621329	0.999975				0.165163	0.999996				0.0145996	0.284416	3451306	0.0045898	-0.43632	0.00343442	0.0779048	3451306	0.0027621	-0.46272	480	0.0779048	-0.00355938	-0.00504384	0.125783	0.129654	0.134735	0.150752
PGAM5	480	0.00346974	0.0784577	3432908	0.00152	0	8	3	1	1	1	1	0.858104	0.999995				0.714078	0.999975				0.642286	0.999996				0.0794165	0.754644				0.00346974	0.0784577				480	0.0784577	0.0471929	0.172518	0.317153	0.516557	0.700303	0.790609	12	1	131805476	131805812
C2orf68	240	0.00355275	0.0798744	2562420	5.4179e-05	0.72871	8	1	1	1	1	2	0.72271	0.999995				0.458813	0.999975				0.584282	0.999996				0.438817	0.999998				0.00355275	0.0798744	2562420	5.4179e-05	0.72871	240	0.0798744	-0.0596145	-0.155862	-0.290104	-0.103012	-0.428395	-0.466611
FGF2	480	0.00355787	0.0798744	2742114	2.0796e-05	-1.1545	7	1	1	1	1	2	0.14175	0.999995				0.0816844	0.999975				0.11603	0.999996				0.17652	0.999998				0.00355787	0.0798744	2742114	2.0796e-05	-1.1545	480	0.0798744	0.43724	0.211478	0.373238	0.763117	1.8466	1.7854
DUSP1	40	0.000791538	0.0803355	2887319	1.6316e-05	-1.0865	7	1	1	1	2	1	0.000379063	0.274821	2887319	4.0545e-05	-0.026437	0.000791538	0.0803355	2887319	1.6316e-05	-1.0865	0.441796	0.999996				0.321608	0.999998				0.281794	0.999975				40	0.0803355	2.99113	3.46391	2.63593	1.13458	1.13376	1.0149	5	0	172129940	172130194
CD68	240	0.0036269	0.0809894	3708859;3708860	0.0026941;0.0019702	-0.70061;-0.61794	7;9	1;1	1;1	1;1	1;1	3;3	0.781544	0.999995				0.449624	0.999975				0.270525	0.999996				0.0224542	0.371215	3708860	0.0061974	-0.59493	0.0036269	0.0809894	3708859;3708860	0.0026941;0.0019702	-0.70061;-0.61794	240	0.0809894	0.104997	0.0203707	-0.0686722	0.0455994	0.192101	0.399342
PUSL1	240	0.00364997	0.0812516	2315751	0.00011032	-0.62193	3	2	1	1	1	1	0.892174	0.999995				0.969455	0.999975				0.782131	0.999996				0.0041472	0.115417	2315751	3.0708e-05	-0.66604	0.00364997	0.0812516	2315751	0.00011032	-0.62193	240	0.0812516	-0.0635459	0.083715	-0.0185606	0.38645	0.431011	0.284253	1	1	1235876,1236151	1235931,1236314
DCBLD2	240	0.00366671	0.0813714	2686028;2686030;2686051	0.0087129;0.0057276;0.0075152	-0.3985; 0.54694;-0.41097	6;9;2	3;3;2	1;1;0	1;1;1	2;2;2	2;2;2	0.845848	0.999995				0.415467	0.999975				0.244856	0.999996				0.0484545	0.596123				0.00366671	0.0813714	2686028;2686030;2686051	0.0087129;0.0057276;0.0075152	-0.3985; 0.54694;-0.41097	240	0.0813714	0.201748	0.0179554	0.076634	1.17123	1.69113	1.64158
RAPH1	240	0.00370524	0.0817205	2595565;2595601	0.0089268;2.5263e-05	0.64699;-1.1617	5;2	3;2	1;0	1;1	2;1	2;1	0.860723	0.999995				0.128323	0.999975	2595563	0.0075565	-0.65034	0.532818	0.999996				0.0775304	0.750902	2595601	0.00029929	-1.1137	0.00370524	0.0817205	2595565;2595601	0.0089268;2.5263e-05	0.64699;-1.1617	240	0.0817205	0.228681	0.346492	1.19206	1.86279	2.26841	1.87345	2	0	204009466	204011090
ZMPSTE24	240	0.00374613	0.0821169	2331823;2331824;2331835	0.00059548; 0.0079516; 0.0042301	-1.0281;-0.47477; 0.69991	7;9;2	1;1;2	1;0;0	1;1;1	1;1;2	3;3;2	0.20848	0.999995				0.0177156	0.569904				0.019171	0.582091	2331823	0.0019377	-0.91634	0.0089484	0.200935	2331823;2331835	0.0015573;0.0065136	-1.0279;0.69749	0.00374613	0.0821169	2331823;2331824;2331835	0.00059548; 0.0079516; 0.0042301	-1.0281;-0.47477; 0.69991	240	0.0821169	0.438056	0.140814	0.430339	0.408183	0.652471	0.72562
APCDD1	480	0.00379632	0.0827348	3778774	5.6759e-07	0.84223	7	1	1	1	1	2	0.973028	0.999995				0.979711	0.999975				0.991975	0.999996				0.938965	0.999998				0.00379632	0.0827348	3778774	5.6759e-07	0.84223	480	0.0827348	-0.161569	-0.2736	-0.258363	-0.562911	-1.17187	-1.68082
FMNL2	240	0.0037974	0.0827348	2510718;2510809;2510831	0.0083962;0.00035231; 0.0011377	-0.5248;-0.81147; 0.979	7;4;2	1;2;2	1;0;0	1;1;1	1;1;2	2;3;3	0.423191	0.999995				0.184717	0.999975				0.249137	0.999996	2510831	0.0090097	0.87236	0.188324	0.999998	2510831	0.0064772	0.90041	0.0037974	0.0827348	2510718;2510809;2510831	0.0083962;0.00035231; 0.0011377	-0.5248;-0.81147; 0.979	240	0.0827348	0.291373	0.121688	0.166023	0.35846	0.880119	1.13413
PYGB	480	0.00386279	0.083651	3880785;3880792	0.0025298;0.0028812	-0.778;-0.45076	5;2	2;2	0;0	1;1	1;1	3;2	0.706655	0.999995				0.16978	0.999975				0.500228	0.999996	3880792	0.0050028	-0.47144	0.0589457	0.653663	3880792	0.0046595	-0.4461	0.00386279	0.083651	3880785;3880792	0.0025298;0.0028812	-0.778;-0.45076	480	0.083651	0.00750475	-0.0709077	0.014887	0.629865	0.979154	1.26412
MAOA	480	0.00388669	0.0839151	3975233;3975254	0.0057604;3.946e-06	1.0499;1.5085	7;2	1;2	1;0	1;1	1;1	2;3	0.967297	0.999995				0.817159	0.999975				0.832199	0.999996				0.761782	0.999998				0.00388669	0.0839151	3975233;3975254	0.0057604;3.946e-06	1.0499;1.5085	480	0.0839151	-0.0991241	-0.261912	-0.319217	-0.358885	-1.05564	-2.43285
UCHL3	240	0.00390885	0.0841401	3494105	8.0783e-06	-0.96987	7	1	1	1	1	1	0.965023	0.999995				0.846302	0.999975				0.643268	0.999996				0.0460597	0.575387	3494105	0.00037467	-0.87844	0.00390885	0.0841401	3494105	8.0783e-06	-0.96987	240	0.0841401	0.0515517	0.0272736	0.390874	0.626244	0.66993	0.788544
ZNF778	480	0.00395048	0.0847816	3673923	0.0013868	-0.55082	7	1	1	1	1	2	0.386408	0.999995				0.501252	0.999975				0.397057	0.999996				0.0227956	0.372587	3673923	0.0020699	-0.54302	0.00395048	0.0847816	3673923	0.0013868	-0.55082	480	0.0847816	0.210275	-0.0666054	-0.00511797	0.359396	0.274861	0.175157
TNRC6B	480	0.00397181	0.0849849	3946216;3946219;3946334	0.00095152; 3.078e-05; 0.0012296	-1.1144;-1.1093;0.71712	7;9;6	1;1;3	1;1;1	1;1;0	1;1;1	3;3;2	0.911246	0.999995	3946334	0.00082047	0.7533	0.339557	0.999975	3946334	0.00046036	0.76889	0.52307	0.999996	3946334	0.0018123	0.75601	0.646036	0.999998	3946334	0.0026266	0.68437	0.00397181	0.0849849	3946216;3946219;3946334	0.00095152; 3.078e-05; 0.0012296	-1.1144;-1.1093;0.71712	480	0.0849849	-0.0585299	-0.0629693	-0.127291	-0.437179	-0.872668	-0.425228	22	1	38843004,38851721	38843078,38851812
PDLIM5	240	0.000853791	0.0854503	2736394	0.0002151	0.9051	2	2	0	1	1	3	0.25655	0.999995				0.000853791	0.0854503	2736351	4.6888e-05	0.80693	0.0174359	0.546174	2736394	0.00078313	0.99069	0.00920461	0.205408	2736394	2.8324e-05	1.05	0.161736	0.861451	2736394	0.0002151	0.9051	60	0.0854503	0.362564	0.210235	0.634799	1.24493	1.27202	0.700238
LMO7	60	0.000884628	0.0861806	3494181;3494258	0.005823;0.00012741	0.84504; 1.0779	1;1	2;2	0;0	1;1	3;3	3;1	0.0934752	0.999995	3494181	0.0052653	0.90952	0.000884628	0.0861806	3494181;3494258	0.005823;0.00012741	0.84504; 1.0779	0.0407233	0.866687	3494258	0.0016543	0.16628	0.309977	0.999998				0.343111	0.999975				60	0.0861806	-0.0893387	0.184094	0.43597	0.391181	0.286896	0.23492
YLPM1	40	0.000885008	0.0861806	3544302;3544320	0.00033333; 0.0010853	-1.108;-1.2022	1;6	2;3	0;1	0;0	1;1	1;2	0.903836	0.999995				0.000885008	0.0861806	3544302;3544320	0.00033333; 0.0010853	-1.108;-1.2022	0.833199	0.999996				0.910671	0.999998				0.487971	0.999975	3544284	0.0095932	0.72974	40	0.0861806	-0.106426	-0.200636	-0.15108	-0.220996	-0.213325	-0.275052	14	1	74362406	74363285
FAM69A	240	0.00411175	0.0869412	2423194	6.6572e-05	-0.78097	7	1	1	1	1	2	0.32823	0.999995				0.319702	0.999975				0.339538	0.999996				0.286291	0.999998				0.00411175	0.0869412	2423194	6.6572e-05	-0.78097	240	0.0869412	0.668813	0.469642	0.418953	0.607422	0.540897	0.532729
NNT	60	0.00114245	0.0870189	2808452;2808474	0.0020573;0.0084393	1.1603;-0.45594	5;2	2;2	1;0	1;1	1;1	3;3	0.0874844	0.999995	2808452	0.0048934	1.0962	0.0159236	0.545395	2808452	0.0044799	1.0897	0.00114245	0.0870189	2808452;2808474	0.0020573;0.0084393	1.1603;-0.45594	0.00297398	0.090449	2808452	0.0019245	1.1511	0.00556987	0.108491	2808452;2808466	0.00077767; 0.0061646	1.1891;0.69861	60	0.0870189	0.273944	-0.0141529	-0.0134431	0.150285	-0.0274959	-0.167635
CREB5	240	0.00281367	0.0870427				7	1	1	1	1	1	0.731642	0.999995				0.435928	0.999975				0.0207577	0.603225				0.00281367	0.0870427				0.00721961	0.130682	2994705	0.0028937	0.85984	240	0.0870427	0.200636	0.298476	0.608196	1.34129	1.21707	0.955427
EFHD2	240	0.00414685	0.0874254	2321792;2321793	0.0015915;0.0025839	0.71424;0.63585	1;9	3;3	1;1	0;0	1;1	2;2	0.881398	0.999995				0.800384	0.999975				0.538135	0.999996				0.0634321	0.678366	2321792	0.0033155	0.6992	0.00414685	0.0874254	2321792;2321793	0.0015915;0.0025839	0.71424;0.63585	240	0.0874254	0.163583	0.090927	0.61172	1.049	1.16676	0.92645
WDR41	240	0.00286614	0.088287	2863581;2863582	0.00069179; 0.0049576	-0.84127; -0.5904	7;9	1;1	1;1	1;1	1;1	2;2	0.579685	0.999995				0.215256	0.999975				0.016648	0.54612				0.00286614	0.088287	2863581;2863582	0.00069179; 0.0049576	-0.84127; -0.5904	0.0163508	0.240168	2863581;2863582	0.002406;0.0033372	-0.76953;-0.58194	240	0.088287	0.480485	0.0286618	0.0969117	0.276028	0.352518	0.268783
INPP1	240	0.00290486	0.089099	2520114	0.00016503	-0.99937	7	1	1	0	1	2	0.807517	0.999995				0.705381	0.999975				0.684847	0.999996				0.00290486	0.089099	2520114	0.00016503	-0.99937	0.488451	0.999975				240	0.089099	0.402428	0.373241	0.606801	0.943316	0.823551	0.478916
RRBP1	480	0.00429548	0.0895058	3899206	3.8235e-05	-0.91616	3	2	1	1	1	1	0.974218	0.999995				0.885693	0.999975				0.561891	0.999996	3899263	0.0099219	0.51798	0.104459	0.858544	3899263	0.0034448	0.52963	0.00429548	0.0895058	3899206	3.8235e-05	-0.91616	480	0.0895058	-0.154979	-0.117402	0.0255409	0.287883	0.440838	0.599783	20	0	17547240,17548277	17547324,17548373
AEN	240	0.00296097	0.0904352	3607255	0.0011387	-0.86806	1	2	0	1	1	2	0.384586	0.999995				0.119842	0.999975				0.00379814	0.204664	3607255	0.0013906	-0.85626	0.00296097	0.0904352	3607255	0.0011387	-0.86806	0.0211123	0.28446				240	0.0904352	-0.0351342	0.63014	0.706927	0.786637	0.870574	0.668068
ARRDC1	240	0.00436289	0.0906141	3195396	0.00048367	-0.75322	1	3	1	1	3	3	0.290966	0.999995				0.172917	0.999975				0.197641	0.999996				0.14093	0.992983				0.00436289	0.0906141	3195396	0.00048367	-0.75322	240	0.0906141	-0.0227193	0.00297028	0.0588506	0.242663	0.412988	0.36759
USO1	240	0.00437395	0.0906141	2731877	0.0042257	0.72445	7	2	1	1	1	1	0.600719	0.999995				0.218482	0.999975				0.169424	0.999996	2731871	0.0051001	0.83471	0.103191	0.854941				0.00437395	0.0906141	2731877	0.0042257	0.72445	240	0.0906141	0.371133	0.0877008	0.216188	0.33003	0.469791	0.436056
IFRD2	240	0.00438993	0.0906831	2675116	0.0068889	-0.67335	7	1	1	1	1	3	0.554815	0.999995				0.397393	0.999975				0.22225	0.999996				0.180042	0.999998				0.00438993	0.0906831	2675116	0.0068889	-0.67335	240	0.0906831	0.0247079	0.233356	0.0454151	0.392181	0.459286	0.582314
GNAI3	240	0.00302002	0.0914635	2350841	0.0024785	-0.79162	7	1	1	1	1	2	0.166603	0.999995				0.0466464	0.933705	2350841	0.0025669	-0.80274	0.069868	0.999996	2350841	0.0024851	-0.83454	0.00302002	0.0914635	2350841	0.0024785	-0.79162	0.0103323	0.172236	2350841	0.00032124	-0.83366	240	0.0914635	0.425158	0.616716	0.847852	0.863465	0.957861	0.878384
PBXIP1	480	0.00448147	0.0923079	2436957	7.4696e-05	0.60037	5	2	0	1	1	2	0.984688	0.999995				0.725029	0.999975				0.865235	0.999996				0.55565	0.999998				0.00448147	0.0923079	2436957	7.4696e-05	0.60037	480	0.0923079	0.10722	-0.15723	-0.23257	-0.218827	-0.532146	-0.994682
H2AFY	480	0.00452034	0.0928418	2876480;2876502	0.0028447;0.0010664	0.52986;-0.62652	6;7	3;1	1;1	0;1	1;1	2;1	0.594581	0.999995				0.121468	0.999975	2876502	0.0016366	-0.65925	0.134665	0.999996				0.158117	0.999998				0.00452034	0.0928418	2876480;2876502	0.0028447;0.0010664	0.52986;-0.62652	480	0.0928418	0.253016	0.172435	0.32839	0.352822	0.342341	0.317139	5	0	134714502	134714658
MYO1B	240	0.00460929	0.0941294	2520473;2520488	4.2142e-05;0.00037622	-1.1046;-0.92801	7;7	1;1	1;1	1;1	2;2	1;1	0.248574	0.999995				0.0442536	0.903376				0.0991277	0.999996				0.11716	0.901247				0.00460929	0.0941294	2520473;2520488	4.2142e-05;0.00037622	-1.1046;-0.92801	240	0.0941294	0.510466	0.212215	0.65544	0.661316	0.85788	0.413136
C14orf104	480	0.00463843	0.0944553	3563382	0.0015822	-1.1036	7	1	1	1	1	2	0.974115	0.999995				0.974115	0.999975				1	1				0.806855	0.999998				0.00463843	0.0944553	3563382	0.0015822	-1.1036	480	0.0944553	0	-0.0179782	0	0	0.196458	0.208727
ABCC5	240	0.00466182	0.0946628	2708340;2708341	4.8923e-05; 0.002391	-0.84622;-0.70843	5;3	2;2	1;1	1;1	1;1	1;1	0.662566	0.999995				0.0913196	0.999975	2708340;2708341	0.0096802;0.0070922	-0.67079;-0.73989	0.00162281	0.11078	2708340;2708341	3.2808e-05;4.3477e-05	-0.93103; -1.0614	0.00430244	0.118561	2708340;2708341	6.1e-05;0.0021976	-0.85697;-0.88647	0.00466182	0.0946628	2708340;2708341	4.8923e-05; 0.002391	-0.84622;-0.70843	240	0.0946628	0.0712842	-0.215163	-0.324422	-0.39209	-0.652135	-0.527704	3	0	185186103	185187617
IFNGR2	480	0.00475271	0.0959646	3918640	0.00051535	-0.89484	7	1	1	1	1	2	0.83655	0.999995				0.743779	0.999975				0.342842	0.999996				0.110709	0.882331				0.00475271	0.0959646	3918640	0.00051535	-0.89484	480	0.0959646	-0.0279185	0.408887	0.596053	0.712882	0.748421	1.14397
ATP6V1C1	60	0.00102984	0.0976858	3110181;3110182	0.0039528;0.0097241	0.68577;0.64402	2;2	2;2	0;0	1;1	2;2	3;3	0.0191578	0.999995	3110181	0.0036218	0.70383	0.00102984	0.0976858	3110181;3110182	0.0039528;0.0097241	0.68577;0.64402	0.0884047	0.999996	3110181	0.0032823	0.77788	0.164138	0.999998	3110181	0.0068309	0.72314	0.0710518	0.578749				60	0.0976858	0.52756	0.282273	0.500979	0.330337	0.5376	0.560665
ZBED5	40	0.00103027	0.0976858	3362954	0.0001469	-0.9055	7	1	1	0	2	1	0.408578	0.999995				0.00103027	0.0976858	3362954	0.0001469	-0.9055	0.203173	0.999996				0.566823	0.999998				0.788369	0.999975				40	0.0976858	0.0419342	-0.143399	-0.245761	-0.608281	-0.680833	-0.40263
KIAA1217	120	0.00331099	0.0980811	3239054;3239055;3239179	0.0015441;0.0025153;0.0027655	-0.75451;-0.77283;-0.64365	7;9;3	2;2;3	1;1;1	1;1;1	1;1;1	1;1;1	0.587832	0.999995	3239089	0.00029811	0.76256	0.215772	0.999975	3239089	0.0015764	0.69353	0.0106764	0.425938	3238993;3239054;3239055	0.0083393;0.0047135;0.0014444	-0.65855;-0.73709;-0.82757	0.00331099	0.0980811	3239054;3239055;3239179	0.0015441;0.0025153;0.0027655	-0.75451;-0.77283;-0.64365	0.0372713	0.406019	3239182	0.0014067	0.69448	120	0.0980811	-0.0479157	0.087452	0.403008	0.67521	0.00160781	-0.230332	10	1	24709803,24761929,24767320	24710002,24762128,24767414
UBE2G1	60	0.00107991	0.101063	3742072;3742092	8.7322e-07; 0.0084978	1.078;0.67231	1;2	3;2	1;0	1;1	1;1	3;2	0.00690411	0.999995	3742072	1.0399e-05	0.93328	0.00107991	0.101063	3742072;3742092	8.7322e-07; 0.0084978	1.078;0.67231	0.696235	0.999996	3742092	0.0041423	0.72637	0.980893	0.999998				0.824523	0.999975				60	0.101063	0.120387	-0.0483429	0.262542	0.230897	0.319513	0.377256
WTIP	240	0.00347428	0.101799	3829829	8.7527e-05	-0.6955	7	1	1	0	1	2	0.849091	0.999995				0.242528	0.999975				0.478339	0.999996				0.00347428	0.101799	3829829	8.7527e-05	-0.6955	0.359992	0.999975				240	0.101799	-0.0784576	-0.0553388	-0.080392	0.17384	0.334293	0.184792
FMNL1	240	0.00352627	0.102489	3723389;3723392	0.0046731;0.00026016	-0.67213;-0.94687	2;7	2;1	0;1	1;1	1;1	2;1	0.866051	0.999995				0.542117	0.999975				0.342607	0.999996				0.00352627	0.102489	3723389;3723392	0.0046731;0.00026016	-0.67213;-0.94687	0.017295	0.249437	3723389;3723392	0.0028406;0.00060442	-0.66887;-0.87134	240	0.102489	-0.110068	0.130571	0.178886	0.493146	0.414057	0.251368
TMEM77	240	0.00513895	0.102894	2427741	0.0036048	0.85683	2	2	0	1	3	2	0.0548582	0.999995				0.0106786	0.434751				0.0116063	0.456429	2427741	0.0051696	0.89458	0.00774745	0.181901	2427741	0.0051625	0.8634	0.00513895	0.102894	2427741	0.0036048	0.85683	240	0.102894	0.522564	0.193009	0.403165	0.101488	0.1429	-0.00535745
DDHD1	480	0.00521077	0.103752	3565014;3565047	0.00064047; 0.0056146	0.83043;-0.66428	2;7	2;1	0;1	1;1	1;1	3;2	0.610997	0.999995				0.480253	0.999975				0.19136	0.999996				0.1543	0.999998				0.00521077	0.103752	3565014;3565047	0.00064047; 0.0056146	0.83043;-0.66428	480	0.103752	0.00225685	-0.0597646	0.071834	0.558028	0.588815	0.693019
SKI	240	0.00528594	0.104957	2316452;2316461	0.0051669;0.00087558	-0.49816;-0.58875	1;6	2;3	0;1	1;0	1;1	3;2	0.646325	0.999995				0.30133	0.999975				0.0484541	0.940184	2316452	0.0049531	-0.57691	0.0219135	0.370063	2316452	0.0074508	-0.49556	0.00528594	0.104957	2316452;2316461	0.0051669;0.00087558	-0.49816;-0.58875	240	0.104957	0.274519	0.226748	0.368281	0.309837	0.525823	0.430783
RNF130	60	0.00150256	0.105558	2890448	1.036e-05	1.2741	2	2	0	1	1	2	0.206015	0.999995	2890448	0.002641	0.85453	0.0340486	0.822574	2890448	0.0013902	1.0041	0.00150256	0.105558	2890448	1.036e-05	1.2741	0.0332226	0.48131	2890448	0.0002723	1.1269	0.767169	0.999975				60	0.105558	0.365614	0.208036	0.284162	0.362503	0.419863	0.503812
ATXN10	480	0.00540414	0.105632	3948852	0.0056545	-0.68882	6	3	1	0	1	2	0.258644	0.999995				0.00576154	0.322667	3948773	0.0035337	0.59491	0.0318943	0.76181	3948852	0.0073754	-0.74712	0.0227772	0.372587				0.00540414	0.105632	3948852	0.0056545	-0.68882	480	0.105632	-0.0706645	-0.0506996	0.289837	0.124168	0.119141	0.311994
EPHB2	240	0.00537824	0.105632	2324921	3.2836e-06	-0.85736	7	1	1	1	1	2	0.882971	0.999995				0.931935	0.999975				0.962839	0.999996				0.660513	0.999998				0.00537824	0.105632	2324921	3.2836e-06	-0.85736	240	0.105632	0.0733027	0.170805	0.0623796	0.0382594	0.535186	0.63511
LIG4	480	0.00538597	0.105632	3525015	0.00029333	-0.62932	7	1	1	1	1	1	0.588719	0.999995				0.521473	0.999975				0.330422	0.999996				0.0156505	0.298611	3525015	0.0007475	-0.48573	0.00538597	0.105632	3525015	0.00029333	-0.62932	480	0.105632	0.0119473	-0.0185945	0.0949899	0.323965	0.289245	0.289574
MKL1	240	0.00540835	0.105632	3961510	0.00024028	0.79819	2	2	0	1	1	3	0.988853	0.999995				0.875263	0.999975				0.740513	0.999996				0.11953	0.909649	3961510	0.0060068	0.69755	0.00540835	0.105632	3961510	0.00024028	0.79819	240	0.105632	0.0466259	0.00644809	-0.111956	-0.733184	-0.944881	-0.918038
SENP5	240	0.00538704	0.105632	2659633;2659658	0.0049254;0.00065296	-0.63039; 1.1254	7;2	1;2	1;0	0;1	1;1	2;3	0.769143	0.999995				0.15904	0.999975	2659658	0.0027522	0.97378	0.0692274	0.999996	2659658	0.00084092	1.2657	0.00516504	0.13344	2659633;2659658	0.00415;2.9846e-05	-0.65995; 1.3657	0.00538704	0.105632	2659633;2659658	0.0049254;0.00065296	-0.63039; 1.1254	240	0.105632	0.357654	0.190663	0.400539	0.745883	0.649854	0.489331
TMCC1	480	0.00537437	0.105632	2695010	0.00025309	-0.81398	7	2	1	1	1	1	0.635185	0.999995				0.693619	0.999975				0.374679	0.999996				0.177889	0.999998				0.00537437	0.105632	2695010	0.00025309	-0.81398	480	0.105632	0.346903	0.274515	0.420751	0.302131	0.91269	0.58487
PCTK1	240	0.0037525	0.108192	3976125	0.0017938	0.78095	7	1	1	0	1	1	0.141016	0.999995				0.00742667	0.382262	3976125;3976140	0.0019477;0.0067775	0.80175;0.54835	0.0368927	0.816377	3976125	0.0016592	0.83782	0.0037525	0.108192	3976125	0.0017938	0.78095	0.0616738	0.52691				240	0.108192	-0.0131136	0.336709	0.326119	0.429041	0.448495	0.287871	X	1	46962641	46963007
NCOR2	240	0.00560245	0.108588	3476486	0.007483	0.5028	2	2	0	1	3	3	0.931428	0.999995				0.890351	0.999975				0.952009	0.999996				0.396463	0.999998				0.00560245	0.108588	3476486	0.007483	0.5028	240	0.108588	-0.116381	0.0122474	-0.115917	-0.393625	-0.642443	-0.614689
SEC23IP	480	0.00560512	0.108588	3267456;3267457;3267483	0.0011754;0.00086737; 0.0023473	-0.76598; -0.8113; 0.58287	7;9;2	1;1;2	1;1;0	1;1;1	1;1;1	1;1;3	0.899845	0.999995				0.40536	0.999975				0.489997	0.999996				0.212143	0.999998	3267457	0.0018343	-0.72739	0.00560512	0.108588	3267456;3267457;3267483	0.0011754;0.00086737; 0.0023473	-0.76598; -0.8113; 0.58287	480	0.108588	-0.0309204	-0.0955782	0.0811175	0.352433	0.423984	0.715749	10	1	121679108,121679830,121681634	121679264,121679933,121681820
GLT8D3	480	0.00569025	0.10994	3451259	0.00098828	0.99503	1	1	0	1	2	3	0.519536	0.999995				0.126294	0.999975	3451259	0.0014976	1.0132	0.458671	0.999996				0.125164	0.937436	3451253	0.009585	-0.73022	0.00569025	0.10994	3451259	0.00098828	0.99503	480	0.10994	0.0197664	-0.186878	0.0591913	0.467036	0.100775	0.450835
PRPF40A	240	0.00386435	0.110096	2581577;2581595	0.00076135; 0.0056962	1.0242;-0.73822	2;2	2;2	0;0	1;1	1;3	3;1	0.12668	0.999995	2581590	0.0025416	0.66707	0.03651	0.840781	2581577	0.0014996	1.068	0.00418835	0.216478	2581577;2581581	0.00052448; 0.0076595	1.1364;0.8582	0.00386435	0.110096	2581577;2581595	0.00076135; 0.0056962	1.0242;-0.73822	0.146069	0.829657	2581595	0.00025101	-0.85906	240	0.110096	0.458972	0.107811	0.297382	0.545857	0.625684	0.485025
PPP1R11	240	0.00574151	0.110632	2901369	0.00093715	0.80648	1;9	3;3	1;1	1;1	1;1	2;2	0.378164	0.999995				0.25267	0.999975				0.209575	0.999996				0.341243	0.999998				0.00574151	0.110632	2901369	0.00093715	0.80648	240	0.110632	0.242713	0.0269187	0.283769	0.3268	0.204553	0.276802
RASA3	480	0.00577986	0.111073	3526844	0.0017098	0.87757	2	2	0	1	2	3	0.677719	0.999995				0.85803	0.999975				0.746146	0.999996				0.464392	0.999998				0.00577986	0.111073	3526844	0.0017098	0.87757	480	0.111073	-0.114234	0.100832	-0.0231826	0.203205	0.672305	0.899485
ATF6	60	0.00120666	0.111477	2363984	0.0034036	-0.72159	7	3	1	0	1	1	0.341135	0.999995				0.00120666	0.111477	2363984	0.0034036	-0.72159	0.0682724	0.999996				0.123618	0.931853				0.0992888	0.694344				60	0.111477	0.348286	0.138099	0.277043	0.392424	0.411705	0.208229	1	1	160198161	160199150
MINA	480	0.00582651	0.11167	2685811			7	1	1	1	1	2	0.31295	0.999995				0.191039	0.999975				0.139955	0.999996				0.168495	0.999998				0.00582651	0.11167				480	0.11167	0.405239	0.0402239	0.190985	0.30308	0.713019	0.848027
KRT1	480	0.00584293	0.111686	3455741;3455744	0.0097535;0.0090886	0.45787;-0.45482	2;1	2;3	0;0	1;1	2;2	3;3	0.532966	0.999995				0.0283583	0.749169	3455744	2.8995e-06	-0.76688	0.604145	0.999996				0.0594741	0.657499	3455730	0.0045826	-0.47357	0.00584293	0.111686	3455741;3455744	0.0097535;0.0090886	0.45787;-0.45482	480	0.111686	-0.0406108	-0.18067	-0.0962291	-0.200276	-0.480612	-1.02806
LRRC16A	240	0.00395355	0.111754	2898854;2898876	0.0025318; 0.00151	0.86759;-0.92343	2;4	2;2	0;0	1;1	3;1	3;1	0.732802	0.999995				0.361208	0.999975				0.0191899	0.582091	2898854	0.00028552	1.0133	0.00395355	0.111754	2898854;2898876	0.0025318; 0.00151	0.86759;-0.92343	0.0533926	0.495771	2898854	0.0032045	0.78168	240	0.111754	0.292939	0.0636219	0.12799	0.287349	0.518068	-0.0792441
FBXL3	240	0.00410889	0.114794	3518493	0.00054413	-0.51044	7	1	1	1	1	2	0.567403	0.999995				0.192697	0.999975				0.0148651	0.538231	3518493	0.0032673	-0.45603	0.00410889	0.114794	3518493	0.00054413	-0.51044	0.0356683	0.396388	3518493	0.0077228	-0.43543	240	0.114794	0.0875551	-0.0661567	0.252877	0.0771023	0.130344	0.198163
CBX4	60	0.00132251	0.114819	3773178;3773184;3773186	0.0062407;0.0078793;0.0086837	-0.43569;-0.51155;-0.41439	1;9;9	3;3;3	1;1;1	1;1;1	2;2;2	3;3;3	0.161526	0.999995				0.00132251	0.114819	3773178;3773184;3773186	0.0062407;0.0078793;0.0086837	-0.43569;-0.51155;-0.41439	0.287022	0.999996				0.254471	0.999998				0.378599	0.999975				60	0.114819	-0.0484743	0.478221	0.216379	-0.559318	-0.524108	-0.393928
ID3	40	0.00129945	0.114819	2401496	1.0294e-05	-1.1283	3	2	1	1	2	1	0.299057	0.999995				0.00129945	0.114819	2401496	1.0294e-05	-1.1283	0.191828	0.999996	2401496	0.0077727	-0.89407	0.315054	0.999998				0.674697	0.999975				40	0.114819	0.319789	0.208079	-0.181337	-0.988723	-0.723049	-0.718006
IL6ST	60	0.00131707	0.114819	2857418;2857421	0.005384;0.0057719	-0.4939;-0.5791	7;6	3;3	1;1	0;1	1;1	2;2	0.05091	0.999995				0.00131707	0.114819	2857418;2857421	0.005384;0.0057719	-0.4939;-0.5791	0.0298518	0.752659				0.0447077	0.563856				0.0243838	0.312097				60	0.114819	0.457333	0.340958	0.518832	0.501125	0.698072	0.482303
PVRL2	240	0.00611799	0.116632	3835838	0.00012993	-0.73952	6	3	1	1	1	3	0.79752	0.999995				0.433007	0.999975				0.178087	0.999996	3835838	0.0078179	-0.61037	0.0231791	0.377144	3835838	0.00030866	-0.7236	0.00611799	0.116632	3835838	0.00012993	-0.73952	240	0.116632	0.120452	0.39013	0.545156	0.915994	0.948635	0.24659
LARS	60	0.00138223	0.117181	2879960	0.0020689	-0.5906	4	2	0	1	2	2	0.385204	0.999995				0.00138223	0.117181	2879960	0.0020689	-0.5906	0.029259	0.742871				0.311474	0.999998				0.0696782	0.574084	2879930;2879948	0.0065596;0.0019162	0.55596;0.70964	60	0.117181	0.236021	-0.137501	-0.069738	-0.000299371	0.045354	0.0698939
C19orf54	480	0.0062496	0.117912	3862806	0.0018328	0.76291	2;2	2;2	1;1	1;1	1;1	2;2	0.858159	0.999995				0.308208	0.999975				0.28253	0.999996				0.0338333	0.485797				0.0062496	0.117912	3862806	0.0018328	0.76291	480	0.117912	-0.047098	-0.174404	-0.217988	-0.458742	-0.61729	-0.304566
FAM118B	240	0.00625089	0.117912	3355022	0.00013546	-0.81898	7	1	1	1	1	2	0.83966	0.999995				0.816471	0.999975				0.611673	0.999996				0.00943347	0.20794	3355022	0.0002021	-0.84459	0.00625089	0.117912	3355022	0.00013546	-0.81898	240	0.117912	0.0650528	0.0324543	0.0691527	0.421217	0.579107	0.591087
TMEM49	480	0.00622105	0.117912	3728954	0.0084289	-0.40479	7	2	1	1	1	2	0.000251055	0.260021	3728959	1.4273e-06	0.91149	0.118272	0.999975	3728959	0.0089468	0.58377	0.361515	0.999996				0.161106	0.999998				0.00622105	0.117912	3728954	0.0084289	-0.40479	480	0.117912	0.246847	0.083916	0.388904	0.505074	0.413775	0.718536
DLC1	60	0.00176184	0.118043	3125257;3125258	0.01;0.01		8;9	2;2	1;1	1;1	1;1	1;1	0.537851	0.999995				0.197995	0.999975				0.00176184	0.118043				0.0255879	0.404469				0.178882	0.89715				60	0.118043	-0.114691	0.27888	0.406656	0.239817	-0.0568706	-0.0894461
PTCD3	240	0.00433458	0.118561	2491937	1.1559e-06	-0.81147	7	1	1	1	1	2	0.937149	0.999995				0.812568	0.999975				0.0839923	0.999996	2491937	0.00044001	-0.6522	0.00433458	0.118561	2491937	1.1559e-06	-0.81147	0.0342139	0.385606	2491937	1.2223e-05	-0.75118	240	0.118561	0.460655	0.075874	0.221507	0.426923	0.479395	0.513282
CLK1	240	0.00440788	0.118996	2594521	0.00012315	-0.7399	3	2	1	1	1	1	0.15569	0.999995				0.0188169	0.592115				0.0473405	0.937271	2594521	0.0058708	-0.66418	0.00440788	0.118996	2594521	0.00012315	-0.7399	0.0138065	0.212183	2594521	0.0016221	-0.60044	240	0.118996	0.358308	-0.0539347	0.232538	0.240685	0.475235	0.239385
ABR	480	0.00634046	0.119287	3740047	2.3294e-05	-0.86865	7	1	1	1	1	1	0.922321	0.999995				0.847807	0.999975				0.550009	0.999996				0.298555	0.999998				0.00634046	0.119287	3740047	2.3294e-05	-0.86865	480	0.119287	-0.0438382	-0.18244	-0.119047	-0.072072	0.413557	0.685622	17	0	856080,857154,859668	856159,857302,859774
HIST1H2AC	240	0.00636323	0.119402	2899161	0.0058219	-0.54526	2	2	0	1	1	2	0.48302	0.999995				0.110642	0.999975				0.0824956	0.999996				0.0782844	0.751663				0.00636323	0.119402	2899161	0.0058219	-0.54526	240	0.119402	0.0589899	-0.203866	-0.331578	-0.556127	-0.592048	-0.633586
RTKN	240	0.00447188	0.119826	2560114	4.2036e-05	-1.0882	7	1	1	1	1	1	0.885846	0.999995				0.557455	0.999975				0.0106407	0.425938	2560114	0.00060132	-0.89387	0.00447188	0.119826	2560114	4.2036e-05	-1.0882	0.0196801	0.271805	2560090;2560114	0.009491;0.0061262	0.61053;-0.87506	240	0.119826	0.262111	0.231896	0.466764	0.839495	0.986236	0.572299
C17orf63	240	0.00648233	0.121003	3751082;3751085	0.0020275;0.0031042	-0.67084;-0.65539	7;9	1;1	1;1	1;1	1;1	2;2	0.26996	0.999995				0.67583	0.999975				0.803026	0.999996				0.013484	0.269979	3751085	9.5739e-05	-0.76716	0.00648233	0.121003	3751082;3751085	0.0020275;0.0031042	-0.67084;-0.65539	240	0.121003	-0.130434	-0.184907	-0.086994	0.215405	0.399714	0.379464
MFF	60	0.00189083	0.121457	2530575	0.00053969	-0.74378	2	2	0	1	1	1	0.0939145	0.999995				0.0715286	0.999975	2530575	0.0051863	-0.64991	0.00189083	0.121457	2530575	0.00053969	-0.74378	0.0132529	0.267583	2530575	0.00053925	-0.70912	0.0351224	0.392757	2530575	0.0049954	-0.62583	60	0.121457	0.183683	0.0909126	0.330193	0.189301	0.355145	0.0559001
TRMU	480	0.00665898	0.123728	3949118	0.0088015	-0.57329	2	2	0	1	1	1	0.6348	0.999995				0.438754	0.999975				0.302658	0.999996				0.0292972	0.440865				0.00665898	0.123728	3949118	0.0088015	-0.57329	480	0.123728	-0.154985	-0.168154	-0.0879502	0.0406796	0.344072	0.33851
OS9	240	0.00675709	0.125155	3418457	0.00049429	0.74902	2	2	0	1	1	2	0.381023	0.999995				0.0372729	0.840951				0.018744	0.574712	3418457	0.0014311	0.69619	0.0141742	0.280158	3418457	0.0010508	0.74703	0.00675709	0.125155	3418457	0.00049429	0.74902	240	0.125155	-0.0562712	-0.0350948	-0.0389472	-0.0800899	-0.195127	-0.18724
PNPT1	240	0.00677481	0.125159	2553972	0.0016549	-0.61011	5	3	1	1	2	2	0.6172	0.999995				0.15181	0.999975				0.0800161	0.999996	2553972	0.007707	-0.56023	0.139543	0.989013	2553972	0.0063648	-0.54476	0.00677481	0.125159	2553972	0.0016549	-0.61011	240	0.125159	0.602939	0.278372	0.634495	0.92999	1.06216	1.07427
MTA1	240	0.00689127	0.126984	3554776	0.0014758	-0.63409	2	2	1	1	1	1	0.978622	0.999995				0.747017	0.999975				0.466042	0.999996				0.0111241	0.236526	3554795	0.0019374	-0.6099	0.00689127	0.126984	3554776	0.0014758	-0.63409	240	0.126984	-0.0635274	0.0580153	-0.0124543	0.040682	-0.0400579	0.243656	14	1	104982799,104986740,104987439	104982893,104986791,104987566
UXS1	240	0.00690984	0.126999	2568978	1.7022e-06	-1.4092							0.840724	0.999995				0.565135	0.999975				0.870567	0.999996				0.134311	0.965217	2568978	0.00024512	-1.345	0.00690984	0.126999	2568978	1.7022e-06	-1.4092	240	0.126999	0.237371	0.0554804	0.232182	0.309798	0.568181	0.514992
SBNO2	120	0.0048143	0.127112	3844985;3844999	0.0019981;0.0042228	-0.82327;-0.51144							0.943855	0.999995				0.850822	0.999975				0.371353	0.999996				0.0048143	0.127112	3844985;3844999	0.0019981;0.0042228	-0.82327;-0.51144	0.0951771	0.675703				120	0.127112	-0.298931	-0.0410972	0.0968661	0.685377	0.610806	0.450017
CD97	240	0.00708872	0.129954	3822698	0.00019749	-0.71568							0.657244	0.999995				0.161557	0.999975				0.255174	0.999996				0.108808	0.874344				0.00708872	0.129954	3822698	0.00019749	-0.71568	240	0.129954	0.0343782	0.138505	0.222493	0.446004	0.71525	0.820568
WDR43	240	0.00497195	0.130319	2475327	0.0023768	0.83658							0.479377	0.999995				0.0588166	0.999975				0.0048151	0.241959	2475327	0.0023616	0.87497	0.00497195	0.130319	2475327	0.0023768	0.83658	0.00854383	0.148646	2475327	0.00072003	0.94215	240	0.130319	0.402449	0.480178	0.738221	1.19334	1.20425	0.936725
ARNTL	240	0.00716686	0.130386	3321194	0.00050299	-0.7515							0.928313	0.999995				0.425276	0.999975				0.126603	0.999996				0.050838	0.60669				0.00716686	0.130386	3321194	0.00050299	-0.7515	240	0.130386	0.0569927	0.133801	0.455734	0.973214	0.940112	1.0752
GDAP2	240	0.0071401	0.130386	2430402	0.0091668	0.74528							0.128685	0.999995				0.0635219	0.999975	2430402	0.0074069	0.78317	0.0409111	0.86813				0.0178291	0.325346	2430402	0.0097833	0.76088	0.0071401	0.130386	2430402	0.0091668	0.74528	240	0.130386	0.296186	0.127954	0.277189	0.445964	0.532365	0.258031
TRA2B	480	0.00715861	0.130386	2709093;2709110	0.0094231;6.1931e-07	0.5638;-0.90577							0.158648	0.999995	2709110	0.004407	-0.60365	0.0453885	0.919374	2709110	8.4846e-05	-0.90622	0.0728752	0.999996	2709110	4.1744e-05	-0.9736	0.187635	0.999998	2709110	4.2015e-05	-0.83819	0.00715861	0.130386	2709093;2709110	0.0094231;6.1931e-07	0.5638;-0.90577	480	0.130386	0.461267	0.416472	0.339238	0.284643	0.356573	0.430669
C1orf52	240	0.00719262	0.130523	2420792	0.0029794	0.9709							0.728293	0.999995				0.981414	0.999975				0.838448	0.999996				0.0181753	0.328166				0.00719262	0.130523	2420792	0.0029794	0.9709	240	0.130523	0.233492	0.144714	0	0.259231	0.0554264	-0.0880597
STK17A	120	0.0051586	0.13344	2999498;2999505	0.0030644; 0.0065	-0.54653;-0.49364							0.425743	0.999995				0.177325	0.999975				0.238466	0.999996				0.0051586	0.13344	2999498;2999505	0.0030644; 0.0065	-0.54653;-0.49364	0.0919596	0.663085	2999498	0.0033594	-0.46913	120	0.13344	0.307647	0.467068	0.77769	1.33547	1.19063	1.42281
PSMD8	480	0.00743579	0.134256										0.330901	0.999995				0.48839	0.999975				0.455464	0.999996				0.0687994	0.708156				0.00743579	0.134256				480	0.134256	0.0929136	0.290614	0.274163	0.415166	0.339064	0.381266
INADL	240	0.00528385	0.136021										0.917056	0.999995				0.277947	0.999975				0.0476405	0.937271				0.00528385	0.136021				0.0520131	0.489263	2339198	0.0044461	-0.45849	240	0.136021	0.278064	0.0845155	0.161521	0.192719	0.33957	0.132696
TOR1B	240	0.00760441	0.136613	3191151	0.0050535	-0.63352							0.967449	0.999995				0.946036	0.999975				0.610997	0.999996				0.0318682	0.466882				0.00760441	0.136613	3191151	0.0050535	-0.63352	240	0.136613	-0.0723754	-0.0682096	0.169903	0.362907	0.408912	0.425501
LDLR	40	0.00166022	0.136826	3821017	1.9595e-08	-1.0104							0.0877623	0.999995	3821017	0.0028545	-0.79132	0.00166022	0.136826	3821017	1.9595e-08	-1.0104	0.00267128	0.159747	3821017	5.3511e-08	-1.0108	0.0115888	0.242229	3821017	2.2866e-06	-0.88877	0.0411679	0.433592	3821017	2.2673e-06	-0.87934	40	0.136826	0.184694	1.29224	1.40389	1.46503	1.07822	1.35016
TAOK1	60	0.00167092	0.136826	3716060;3716073	0.0092626;0.0087202	0.53086;0.70548							0.29533	0.999995				0.00167092	0.136826	3716060;3716073	0.0092626;0.0087202	0.53086;0.70548	0.112513	0.999996				0.564366	0.999998				0.421367	0.999975				60	0.136826	-0.0456119	0.132648	0.1156	0.126895	0.178521	0.278827
UBE3A	240	0.00534236	0.137038	3614216;3614227	0.0047983;0.0026488	0.66821;-0.68923							0.478948	0.999995	3614216	0.0075732	0.65382	0.277094	0.999975				0.151713	0.999996				0.00534236	0.137038	3614216;3614227	0.0047983;0.0026488	0.66821;-0.68923	0.0805918	0.623451	3614227	0.0011378	-0.76074	240	0.137038	-0.0915037	-0.160206	0.0761295	0.260799	0.15932	0.290259
C6orf106	240	0.00544346	0.137859	2951240;2951248	0.0043137;0.0043836	-0.50129;-0.65149							0.833688	0.999995				0.531815	0.999975				0.125289	0.999996	2951240	0.0038202	-0.55106	0.00544346	0.137859	2951240;2951248	0.0043137;0.0043836	-0.50129;-0.65149	0.214179	0.964344				240	0.137859	0.270484	0.0528939	0.142827	0.180663	0.154568	-0.10578
HUS1	240	0.00541328	0.137859	3049866	1.5176e-05	-0.85794							0.666163	0.999995				0.500143	0.999975				0.162892	0.999996	3049866	0.0075679	-0.70213	0.00541328	0.137859	3049866	1.5176e-05	-0.85794	0.0100844	0.170028	3049866	9.6823e-05	-0.80747	240	0.137859	0.171775	0.181637	0.388485	0.474035	0.582189	0.50744
MOBKL1A	120	0.00542579	0.137859	2730690	0.0069586	0.93986							0.020234	0.999995				0.0403137	0.862019				0.0172517	0.546174	2730690	0.0053721	0.99277	0.00542579	0.137859	2730690	0.0069586	0.93986	0.161204	0.861035				120	0.137859	0.329634	0.174176	0.262824	0.540739	0.641263	0.385273
OSBPL3	480	0.00771774	0.138302	3041901	0.00010062	-0.92675							0.828007	0.999995				0.283428	0.999975				0.13814	0.999996	3041896	0.0071714	-0.62902	0.0945933	0.815585	3041901	0.0053932	-0.77699	0.00771774	0.138302	3041901	0.00010062	-0.92675	480	0.138302	0.249898	-0.0541255	0.198957	0.594783	0.809596	0.682423
RBBP7	240	0.00774513	0.138447	4000966	0.0024001	0.71538							0.267897	0.999995				0.317247	0.999975				0.0995675	0.999996				0.274113	0.999998				0.00774513	0.138447	4000966	0.0024001	0.71538	240	0.138447	-0.114789	0.0646045	0.299889	0.100479	-0.277091	0.052373
PLK3	40	0.00172032	0.139288	2334198;2334209	0.00048266; 0.007276	-0.74612;-0.63251							0.0175403	0.999995	2334198	0.0014344	-0.75573	0.00172032	0.139288	2334198;2334209	0.00048266; 0.007276	-0.74612;-0.63251	0.1661	0.999996				0.587952	0.999998				0.832051	0.999975				40	0.139288	0.715261	1.81841	1.86277	1.46158	1.07532	0.948273
ARHGAP12	480	0.00784917	0.139853	3283968	0.00068229	-0.93855							0.960354	0.999995				0.893701	0.999975				0.898513	0.999996				0.544126	0.999998				0.00784917	0.139853	3283968	0.00068229	-0.93855	480	0.139853	0.0112918	-0.1113	0.0610762	0.271833	0.712187	0.882389
C19orf10	480	0.00790186	0.139853	3846917;3846923	0.0044809;0.0026344	-0.45765;-0.60147							0.897655	0.999995				0.678792	0.999975				0.428746	0.999996				0.0206551	0.356177	3846917;3846923	0.0084737;0.0038706	-0.44629;-0.44472	0.00790186	0.139853	3846917;3846923	0.0044809;0.0026344	-0.45765;-0.60147	480	0.139853	-0.130801	-0.0263436	-0.0664236	0.0665914	0.0809245	0.29033
GPNMB	480	0.00789112	0.139853	2992816	0.0024502	-0.55957							0.0848582	0.999995	2992827	0.00012661	1.0035	0.147768	0.999975	2992827	8.6707e-05	1.0052	0.0997443	0.999996	2992827	0.00026023	0.99198	0.0665617	0.693689	2992827	0.0020348	0.84276	0.00789112	0.139853	2992816	0.0024502	-0.55957	480	0.139853	0.290251	0.109759	0.0628089	-0.0944853	-0.120748	-0.575637
NSDHL	480	0.0078859	0.139853	3995372	4.5926e-05	-0.84434							0.285029	0.999995	3995372	0.0054348	-0.6416	0.38448	0.999975				0.45329	0.999996				0.0782726	0.751663	3995372	0.00075062	-0.78857	0.0078859	0.139853	3995372	4.5926e-05	-0.84434	480	0.139853	-0.0607073	0.109443	0.175049	0.0690995	0.272105	0.564046
LOC729867	240	0.0079309	0.139934	2363046	0.0014789	-1.1604							0.460406	0.999995				0.0111063	0.438798	2363044	0.00094367	1.0063	0.065467	0.999996	2363052	0.0038447	-0.70727	0.0564336	0.644342	2363052	0.0031673	-0.692	0.0079309	0.139934	2363046	0.0014789	-1.1604	240	0.139934	0.380568	0.364999	0.631723	1.04151	1.06828	0.813538
PRMT1	480	0.00794549	0.139934	3838818	2.1134e-05	-0.93975							0.950093	0.999995				0.93972	0.999975				0.786921	0.999996				0.189752	0.999998	3838818	0.0040895	-0.70923	0.00794549	0.139934	3838818	2.1134e-05	-0.93975	480	0.139934	0.0570515	0.0819123	0.228341	0.395658	0.440028	0.542643
SFRS16	480	0.00797657	0.140137	3836021	5.7543e-05	0.70409							0.745348	0.999995				0.350752	0.999975				0.260797	0.999996	3836021	0.0058284	0.69959	0.0182112	0.328166	3836021	2.5283e-05	0.80371	0.00797657	0.140137	3836021	5.7543e-05	0.70409	480	0.140137	0.0349111	0.153117	0.0956651	-0.094778	-0.0735109	-0.145024
N4BP2L2	240	0.00801739	0.14051	3508706;3508748	0.0023398;0.00037698	-0.8165;-0.6605							0.838314	0.999995				0.436128	0.999975				0.265767	0.999996	3508748	0.002962	-0.58542	0.0585978	0.651811	3508706;3508748	0.0063427;0.0020146	-0.8036;-0.63026	0.00801739	0.14051	3508706;3508748	0.0023398;0.00037698	-0.8165;-0.6605	240	0.14051	-0.00465175	-0.271534	-0.24177	-0.168688	-0.266331	-0.371785
KIFC1	60	0.00236159	0.143601	2903668	0.0011085	-0.98721							0.600249	0.999995				0.00907928	0.414084	2903668	0.0014585	-0.82519	0.00236159	0.143601	2903668	0.0011085	-0.98721	0.0981896	0.833628	2903668	0.0069704	-0.88807	0.750079	0.999975				60	0.143601	0.397217	0.600139	0.68854	0.713478	-0.0304755	-0.201055
ZFAND3	60	0.00238894	0.144053	2905749	7.4033e-05	1.2271							0.0668668	0.999995	2905749	0.0018451	0.96001	0.00798416	0.391685	2905749	0.0012008	1.0781	0.00238894	0.144053	2905749	7.4033e-05	1.2271	0.00843143	0.194165	2905749	0.00035406	1.0812	0.101433	0.702818	2905749	0.00086767	0.96035	60	0.144053	0.399156	0.145489	0.141624	0.34821	0.625689	0.325881
FASTKD2	240	0.0083082	0.145252	2524748	0.0057912	0.73672							0.0437978	0.999995	2524748	0.0095247	0.81475	0.00205475	0.154234	2524748	0.0003344	0.99528	0.0777902	0.999996	2524748	0.0053228	0.8959	0.0549714	0.63654	2524748	0.0063911	0.75703	0.0083082	0.145252	2524748	0.0057912	0.73672	240	0.145252	0.508502	0.176896	0.420587	0.597375	0.827473	0.816483
RER1	60	0.00186322	0.145939	2316586	1.0245e-06	1.2226							0.00236222	0.999995	2316586	1.2701e-06	1.2412	0.00186322	0.145939	2316586	1.0245e-06	1.2226	0.613978	0.999996				0.547698	0.999998				0.0334308	0.381579	2316581;2316586	0.0037236;0.0028547	-0.6663;0.86533	60	0.145939	0.251203	0.0481291	0.28993	0.173949	0.422125	0.258371
WDR74	480	0.00843819	0.147165	3376258;3376263	0.00043855; 0.0063822	-0.6674;-0.69732							0.946476	0.999995				0.913693	0.999975				0.630693	0.999996				0.0308588	0.45822	3376258	0.00051816	-0.63024	0.00843819	0.147165	3376258;3376263	0.00043855; 0.0063822	-0.6674;-0.69732	480	0.147165	-0.00460994	0.0339726	0.132192	0.375212	0.519353	0.625813
RABEP2	480	0.00873267	0.151197										0.757145	0.999995				0.70533	0.999975				0.513858	0.999996				0.0219224	0.370063	3686753	0.0073717	0.62651	0.00873267	0.151197				480	0.151197	-0.040361	0.117547	0.0706841	0.0242713	0.0716454	0.209896
TBCE	240	0.00873086	0.151197										0.201468	0.999995				0.0376614	0.840951				0.0395043	0.850753				0.0126227	0.257019				0.00873086	0.151197				240	0.151197	0.593893	0.375024	0.607725	0.569792	0.850376	0.816414
TNFRSF10A	120	0.00613694	0.152011	3127788	0.0043615	0.90813							0.852638	0.999995				0.17587	0.999975	3127793	0.0052813	0.63336	0.0207253	0.603225	3127788	0.002976	1.0534	0.00613694	0.152011	3127788	0.0043615	0.90813	0.0194689	0.270976	3127788	0.0059014	0.86758	120	0.152011	0.111435	-0.127691	0.369522	1.44182	1.26327	1.20037
ELP2	60	0.00201835	0.154234	3784771	0.0021234	-0.54601							0.45172	0.999995				0.00201835	0.154234	3784771	0.0021234	-0.54601	0.0728933	0.999996				0.117933	0.901381				0.0646906	0.545532				60	0.154234	-0.0438359	-0.0570936	0.00871411	0.0258817	0.0130559	-0.0439806
PPP2CB	240	0.00896117	0.154463	3130222;3130239	0.0066973;0.0049155	0.59189;-0.51943							0.666229	0.999995				0.369282	0.999975				0.281701	0.999996				0.0847779	0.781431				0.00896117	0.154463	3130222;3130239	0.0066973;0.0049155	0.59189;-0.51943	240	0.154463	0.00165222	0.0329761	0.559199	0.30773	0.512974	0.633286
PTGES2	480	0.00896439	0.154463	3226359	4.7826e-07	-0.7488							0.960198	0.999995				0.987696	0.999975				0.922573	0.999996				0.265795	0.999998	3226359	0.00080734	-0.62297	0.00896439	0.154463	3226359	4.7826e-07	-0.7488	480	0.154463	-0.115231	0.00442942	0.0377154	0.14581	0.163359	0.314434
ZNF828	480	0.00906005	0.155737	3503141	0.00012954	1.1437							0.484832	0.999995				0.480408	0.999975				0.101619	0.999996	3503141	0.0030197	1.0078	0.138632	0.984999	3503141	0.0029008	0.99587	0.00906005	0.155737	3503141	0.00012954	1.1437	480	0.155737	-0.0446981	0.0395202	0.178405	-0.125245	0.20754	0.55449
PHIP	240	0.0092173	0.158061	2961853;2961855;2961871	0.0089259;0.0025902;0.0017324	0.60052;0.69504;0.81021							0.431603	0.999995	2961855	0.0013485	0.77639	0.135999	0.999975	2961855	0.0013269	0.7703	0.0239812	0.655544	2961855	0.0020891	0.79169	0.0361272	0.507613	2961853;2961855;2961871	0.0088696;0.0037745;0.0012896	0.62205;0.68398;0.85869	0.0092173	0.158061	2961853;2961855;2961871	0.0089259;0.0025902;0.0017324	0.60052;0.69504;0.81021	240	0.158061	0.336054	0.118613	0.0365656	-0.179041	-0.519786	-0.561542
GPATCH4	240	0.00665886	0.163813	2438349	8.7968e-05	-0.82609							0.378758	0.999995				0.276912	0.999975				0.0914838	0.999996	2438349	0.0038842	-0.6686	0.00665886	0.163813	2438349	8.7968e-05	-0.82609	0.0235675	0.306317	2438349	0.0027115	-0.69455	240	0.163813	0.289468	0.312309	0.402684	0.560513	0.691317	0.446708
SLC2A4RG	240	0.0096497	0.164297	3893691	0.0085226	-0.6095							0.892735	0.999995				0.868397	0.999975				0.705777	0.999996				0.146204	0.999998				0.0096497	0.164297	3893691	0.0085226	-0.6095	240	0.164297	-0.211085	-0.0325403	0.124276	-0.365935	-0.0387458	-0.113835
CCT3	120	0.00686114	0.166825	2438148	0.00032904	0.72008							0.0877011	0.999995	2438148	0.0046042	0.59207	0.0507348	0.97756	2438148	0.0036113	0.62861	0.00822129	0.353057	2438148	0.00029914	0.75524	0.00686114	0.166825	2438148	0.00032904	0.72008	0.045499	0.455499	2438157	0.0012707	-0.46399	120	0.166825	0.328226	0.356099	0.374175	0.304866	0.520844	0.429191
ZC3H13	480	0.00987359	0.167711	3512779;3512838	0.0019394;0.0043459	0.77805; 0.6433							0.962806	0.999995				0.951388	0.999975				0.657798	0.999996				0.392055	0.999998				0.00987359	0.167711	3512779;3512838	0.0019394;0.0043459	0.77805; 0.6433	480	0.167711	-0.310331	0.0600794	-0.136722	-0.207223	-0.401833	-0.639189
ACD	480	0.0100539	0.170028	3695798	0.00080005	0.81784							0.743575	0.999995				0.668993	0.999975				0.249801	0.999996				0.0308955	0.45822	3695798	0.006026	0.70056	0.0100539	0.170028	3695798	0.00080005	0.81784	480	0.170028	-0.175519	-0.145239	-0.245653	-0.0209683	0.0144186	0.106892
GRPEL1	240	0.01008	0.170028	2759410	0.0016828	-0.9874							0.866962	0.999995				0.649747	0.999975				0.323063	0.999996				0.0863277	0.78702				0.01008	0.170028	2759410	0.0016828	-0.9874	240	0.170028	0.396212	0.51022	0.870311	1.19912	1.16463	1.03406
PTPRE	480	0.0101286	0.170028	3270331	2.1285e-06	-0.89598							0.969719	0.999995				0.633373	0.999975				0.505423	0.999996				0.00912159	0.204188	3270331	3.762e-07	-0.9702	0.0101286	0.170028	3270331	2.1285e-06	-0.89598	480	0.170028	0.120957	0.358301	0.90407	1.77051	1.42691	1.407
SCFD1	240	0.0101233	0.170028	3531083	4.2538e-06	-0.8531							0.17082	0.999995				0.0174429	0.56365	3531083	0.00067057	-0.63098	0.124342	0.999996	3531083	0.0010253	-0.64237	0.0719106	0.726263	3531083	0.0006972	-0.75588	0.0101233	0.170028	3531083	4.2538e-06	-0.8531	240	0.170028	0.160061	0.0699956	0.426273	0.271988	0.326481	0.478492
SORT1	240	0.0101858	0.170589	2427010;2427053	0.001352;0.0099293	0.8542;-0.48511							0.358345	0.999995				0.0515323	0.982385				0.045517	0.927777				0.108388	0.873893				0.0101858	0.170589	2427010;2427053	0.001352;0.0099293	0.8542;-0.48511	240	0.170589	0.288647	-0.119528	0.21069	0.227498	0.21655	0.0191748
C16orf70	240	0.00709582	0.171633	3665163	2.897e-06	-0.67442							0.65624	0.999995				0.760201	0.999975				0.478989	0.999996				0.00709582	0.171633	3665163	2.897e-06	-0.67442	0.0274623	0.333834	3665163	4.4431e-05	-0.61659	240	0.171633	0.0976193	0.00254174	-0.0088315	0.339162	0.340881	0.348253
XDH	480	0.0103308	0.172236	2547176;2547181	0.0010412;0.0089321	0.99142;0.59905							0.966576	0.999995				0.874194	0.999975				0.556465	0.999996				0.172964	0.999998	2547176	0.0039035	0.93667	0.0103308	0.172236	2547176;2547181	0.0010412;0.0089321	0.99142;0.59905	480	0.172236	0.260413	-0.0253649	0.132992	0.847463	1.00401	1.6172
C7orf42	120	0.00732655	0.174358	3005967	0.00089553	0.8104							0.732233	0.999995				0.218288	0.999975				0.0645025	0.999996	3005967	0.00091028	0.84679	0.00732655	0.174358	3005967	0.00089553	0.8104	0.0227753	0.300651	3005967	0.00084756	0.78513	120	0.174358	0.261785	0.0833268	0.218264	0.322656	0.404157	0.401081
ZNF212	240	0.00737351	0.174358	3030564	8.4148e-05	-0.74664							0.928919	0.999995				0.905326	0.999975				0.671369	0.999996				0.00737351	0.174358	3030564	8.4148e-05	-0.74664	0.166004	0.867255				240	0.174358	0.269058	-0.0154778	-0.16007	0.415657	0.194794	-0.00901763
CCDC12	480	0.0105113	0.174814	2672505	0.00071403	-0.67279							0.33249	0.999995				0.145702	0.999975				0.244816	0.999996				0.151343	0.999998				0.0105113	0.174814	2672505	0.00071403	-0.67279	480	0.174814	0.294815	0.14753	0.311872	0.28596	0.344919	0.294915
RBM28	480	0.0106472	0.176665	3071657	0.00044147	-0.79033							0.313425	0.999995				0.129511	0.999975				0.00634761	0.296331	3071651	0.0069849	0.93348	0.00882875	0.198868	3071657	0.0028641	-0.74897	0.0106472	0.176665	3071657	0.00044147	-0.79033	480	0.176665	0.300555	0.0317523	0.0841379	0.354477	0.430312	0.395923
OVOL1	60	0.00241868	0.177847	3335590	0.0002477	-0.90931							0.461562	0.999995				0.00241868	0.177847	3335590	0.0002477	-0.90931	0.00959387	0.396679	3335590	0.00079052	-0.92264	0.516272	0.999998				0.99517	0.999975				60	0.177847	0.0497736	0.919287	1.79927	0.502429	-0.400415	-0.246651
CMAS	240	0.010816	0.179051	3407942	0.00033387	-0.70464							0.800013	0.999995				0.601414	0.999975				0.615301	0.999996				0.462113	0.999998				0.010816	0.179051	3407942	0.00033387	-0.70464	240	0.179051	0.28112	0.152167	0.482595	0.185569	0.630572	0.890674
FAM110A	480	0.0109866	0.181455	3873352	3.2891e-05	-0.78859							0.263073	0.999995	3873352	0.0091811	-0.58381	0.0134182	0.486774	3873352	0.00019989	-0.69149	0.0823341	0.999996	3873352	0.00051466	-0.67826	0.0245871	0.393831	3873352	0.00042785	-0.66796	0.0109866	0.181455	3873352	3.2891e-05	-0.78859	480	0.181455	0.10254	0.324212	0.41927	0.645963	0.371298	0.654149
LSR	240	0.0112	0.184132										0.620749	0.999995				0.545755	0.999975				0.487868	0.999996				0.0199747	0.347772	3830270	0.0019914	-0.49958	0.0112	0.184132				240	0.184132	0.0358742	0.292765	0.35737	0.8266	0.668579	0.24243
RNF111	480	0.0111768	0.184132	3595912;3595915	0.0015279;0.0055941	-0.7108;-0.58576							0.82586	0.999995				0.914187	0.999975				0.595299	0.999996				0.0355796	0.504673	3595912	0.00203	-0.68726	0.0111768	0.184132	3595912;3595915	0.0015279;0.0055941	-0.7108;-0.58576	480	0.184132	0.15421	-0.0321882	0.207784	0.423332	0.264512	0.469162
RASA1	240	0.0112606	0.184705	2819047;2819119	0.0011578;0.0024608	-0.74695; 0.82458							0.642726	0.999995				0.505107	0.999975				0.0322614	0.76181	2819071;2819072;2819119	0.0064662;0.0059587;0.0062904	0.66481;0.66341;0.78146	0.0081132	0.187436	2819047;2819119	0.0028373;0.0059844	-0.73867; 0.73924	0.0112606	0.184705	2819047;2819119	0.0011578;0.0024608	-0.74695; 0.82458	240	0.184705	0.280293	-0.0223771	0.205734	1.07689	1.46722	1.22878
TBCB	240	0.0113097	0.185087	3831145;3831154	0.0054174;0.0016623	0.5826;-0.48706							0.573784	0.999995				0.108323	0.999975				0.0705401	0.999996	3831145	0.0065379	0.76685	0.037167	0.513467	3831145	0.0034068	0.76234	0.0113097	0.185087	3831145;3831154	0.0054174;0.0016623	0.5826;-0.48706	240	0.185087	0.052247	0.230741	0.135941	0.251362	0.207782	0.182033
PLS1	240	0.0113756	0.185741	2645919	0.00093364	-1.1136							0.365482	0.999995				0.257987	0.999975	2645936	0.009816	0.73241	0.303556	0.999996				0.357004	0.999998				0.0113756	0.185741	2645919	0.00093364	-1.1136	240	0.185741	0.463042	0.0316936	-0.0228508	0.405882	0.797081	1.02643
DSE_chr6	480	0.0114464	0.186473	2922654;2922672	0.0014106;0.0037174	-0.59177;-0.55795							0.767835	0.999995				0.787792	0.999975				0.383754	0.999996				0.0921359	0.805188	2922672	0.0022092	-0.60983	0.0114464	0.186473	2922654;2922672	0.0014106;0.0037174	-0.59177;-0.55795	480	0.186473	0.232872	0.0822497	0.0757839	0.227515	0.18543	0.149714
SIPA1L3	240	0.011514	0.187147										0.997726	0.999995				0.99911	0.999975				0.977253	0.999996				0.499061	0.999998				0.011514	0.187147				240	0.187147	-0.13316	0.0505662	-0.0415018	-0.186446	-0.355816	-0.365471
ALG2	240	0.0117258	0.188357	3217523	4.3001e-06	-0.93004							0.712416	0.999995				0.791792	0.999975				0.539379	0.999996				0.0367872	0.512886	3217523	0.00012833	-0.86475	0.0117258	0.188357	3217523	4.3001e-06	-0.93004	240	0.188357	-0.154486	-0.0731346	0.15915	0.470861	0.663994	0.787035
KCTD12	480	0.011746	0.188357	3518425	3.415e-05	-1.0449							0.454839	0.999995				0.401767	0.999975				0.405105	0.999996				0.0219917	0.370365	3518425	0.00015751	-0.79286	0.011746	0.188357	3518425	3.415e-05	-1.0449	480	0.188357	-0.21349	-0.135018	-0.346724	-0.456186	-0.244747	0.243781
NIN	240	0.0117057	0.188357	3564123;3564124	0.0083518;0.00085276	-0.60563;-0.71945							0.969413	0.999995				0.779902	0.999975	3564105	0.0093436	0.87776	0.517314	0.999996	3564105	0.0089473	0.91379	0.208714	0.999998	3564105;3564124	0.0039642; 0.009394	0.93052;-0.65765	0.0117057	0.188357	3564123;3564124	0.0083518;0.00085276	-0.60563;-0.71945	240	0.188357	0.0630577	0.0165093	-0.00873113	0.200469	0.330382	0.391826
PITPNM2	480	0.0117403	0.188357										0.749871	0.999995				0.48467	0.999975				0.315205	0.999996				0.173718	0.999998				0.0117403	0.188357				480	0.188357	-0.227593	-0.180984	-0.133462	-0.0657024	0.27458	0.402886
STAMBPL1	240	0.0117213	0.188357										0.970047	0.999995				0.936244	0.999975				0.820332	0.999996				0.0257974	0.406259	3257064	0.0074561	0.7966	0.0117213	0.188357				240	0.188357	-0.107641	-0.219537	0.206565	0.598396	0.87181	1.0934
SMEK1	240	0.0118119	0.18899	3576566	0.00017562	0.97662							0.356482	0.999995	3576566	0.0031659	0.81353	0.088169	0.999975	3576566;3576582	0.0012986; 0.006013	0.88142;-0.69761	0.0500802	0.950287	3576566	0.0024126	0.88743	0.0122252	0.252004	3576566	0.0022361	0.90668	0.0118119	0.18899	3576566	0.00017562	0.97662	240	0.18899	0.0222917	-0.0719304	-0.0327235	-0.168754	-0.147629	-0.0971594
SCLT1	240	0.0118492	0.189165	2785350	3.1456e-06	-0.70608							0.549651	0.999995				0.436278	0.999975				0.19705	0.999996	2785350	0.00087714	-0.62366	0.0125059	0.256087	2785350	2.9053e-06	-0.71921	0.0118492	0.189165	2785350	3.1456e-06	-0.70608	240	0.189165	0.273388	0.332964	0.340971	0.390113	0.104853	0.215796
C15orf52	240	0.0121339	0.193279										0.958356	0.999995				0.857009	0.999975				0.847212	0.999996				0.293993	0.999998				0.0121339	0.193279				240	0.193279	-0.153383	-0.120901	-0.40567	-0.10144	0.761151	0.614303
SLC20A2	40	0.00279769	0.194772	3133357;3133365	0.0061311;0.0062172	-0.60977;-0.48668							0.00424284	0.999995	3133408	0.0065434	0.72824	0.00279769	0.194772	3133357;3133365	0.0061311;0.0062172	-0.60977;-0.48668	0.335839	0.999996				0.450985	0.999998				0.21144	0.95785				40	0.194772	0.100774	0.402386	0.696582	0.529618	0.377177	0.124225
CHST11	120	0.00851521	0.19547	3429667	0.0036977	-0.7617							0.816801	0.999995				0.496059	0.999975				0.121119	0.999996				0.00851521	0.19547	3429667	0.0036977	-0.7617	0.035356	0.393528				120	0.19547	0.00364557	-0.0855332	-0.0256268	0.366041	1.60361	1.44006
ARGLU1	480	0.012358	0.196412	3524632	0.00041565	0.79563							0.551186	0.999995				0.019538	0.60167	3524632	0.00011291	0.82788	0.0344011	0.782786	3524632	0.0049518	0.71987	0.0656323	0.687613	3524632	0.0049034	0.73266	0.012358	0.196412	3524632	0.00041565	0.79563	480	0.196412	0.0770603	-0.157089	-0.0495076	0.0727842	-0.218303	-0.0911793
STK40	240	0.00870872	0.197661	2406692	6.3107e-06	-1.0134							0.402823	0.999995				0.42359	0.999975				0.195576	0.999996	2406692	0.0015483	-0.85327	0.00870872	0.197661	2406692	6.3107e-06	-1.0134	0.0149016	0.225347	2406692	0.00027037	-0.88121	240	0.197661	0.403733	0.795172	1.55958	1.87962	1.4546	1.10443
TNNT2	240	0.00866728	0.197661	2450767	0.0029341	1.0357							0.2756	0.999995				0.165854	0.999975				0.0211037	0.610825	2450767	0.0032907	0.9585	0.00866728	0.197661	2450767	0.0029341	1.0357	0.634047	0.999975				240	0.197661	0.0331735	0.072236	0.0532439	0.0714613	0.173757	-0.226725
G3BP2	240	0.00878783	0.198566	2773763	0.0003422	0.79666							0.474221	0.999995				0.0397201	0.856955	2773763;2773772	0.0055565;0.0034362	0.61536;0.90175	0.017039	0.546174	2773763	0.0011775	0.72099	0.00878783	0.198566	2773763	0.0003422	0.79666	0.21865	0.973467				240	0.198566	0.379463	0.170392	0.230624	0.565752	0.522106	0.40044
BAIAP2L1	240	0.0127127	0.201603	3062906	0.0052185	0.61086							0.342896	0.999995				0.27238	0.999975				0.279287	0.999996				0.217703	0.999998				0.0127127	0.201603	3062906	0.0052185	0.61086	240	0.201603	0.362719	0.155978	0.197426	0.736363	0.701031	0.634665
CUGBP1	480	0.0128295	0.203006										0.660437	0.999995				0.119301	0.999975				0.267582	0.999996				0.177103	0.999998				0.0128295	0.203006				480	0.203006	-0.0539417	-0.0632217	0.0553144	0.314893	0.330148	0.539028
PDE4B	60	0.00297768	0.204354	2340544	3.4909e-06	-1.573							0.174707	0.999995	2340544	0.0026895	-0.98106	0.00297768	0.204354	2340544	3.4909e-06	-1.573	0.206476	0.999996				0.400772	0.999998				0.260996	0.999975				60	0.204354	0.319363	0.703299	1.2027	-0.0931582	-0.212925	-0.33715
ATF2	60	0.00360349	0.204664	2588106	7.5694e-07	1.4986							0.016153	0.999995	2588104;2588106	0.0091477;0.00028987	0.60158; 1.1106	0.0116576	0.449222	2588106	0.00024078	1.232	0.00360349	0.204664	2588106	7.5694e-07	1.4986	0.0224106	0.371215	2588106	2.2855e-06	1.4172	0.921458	0.999975				60	0.204664	0.327028	-0.00158032	-0.0178888	0.15734	-0.128555	0.0136247
C12orf41	120	0.00374486	0.204664	3453210	1.3232e-05	-0.90499							0.215747	0.999995				0.358126	0.999975				0.00374486	0.204664	3453210	1.3232e-05	-0.90499	0.0235384	0.380035	3453210	0.0001761	-0.79594	0.105399	0.714617	3453210	0.0064987	-0.53828	120	0.204664	-0.0522603	0.0165269	0.161778	0.34291	0.214718	0.323055
ELOVL1	60	0.0036267	0.204664	2409322	0.0023765	-0.59869							0.531177	0.999995				0.0695832	0.999975				0.0036267	0.204664	2409322	0.0023765	-0.59869	0.0129663	0.262625	2409322	0.0022041	-0.61684	0.13363	0.799662				60	0.204664	0.453604	0.268139	0.419057	0.622617	0.976441	0.595763
ZMYM2	60	0.00365142	0.204664	3480179	0.0018333	0.83646							0.280536	0.999995	3480179	0.0022287	0.80728	0.0144765	0.513881	3480177;3480179	0.0076782;0.0015799	-0.62503; 0.81448	0.00365142	0.204664	3480179	0.0018333	0.83646	0.0158405	0.300469	3480179	0.0013326	0.86225	0.0167636	0.244231	3480179	0.0012703	0.83822	60	0.204664	0.0334435	-0.122207	0.0489889	0.0319583	-0.273737	-0.15139
OSBPL6	240	0.0129644	0.20469										0.753315	0.999995				0.702096	0.999975				0.424919	0.999996				0.161891	0.999998				0.0129644	0.20469				240	0.20469	0.173081	0.0396809	0.261759	0.471379	1.04651	1.08902
MAP1B	480	0.0131759	0.20691	2814818	0.0011742	0.89898							0.47931	0.999995				0.0431901	0.89691	2814818;2814824	0.0016018;0.0041495	0.96906;-0.76055	0.152143	0.999996	2814818	0.0029454	0.96194	0.0817976	0.768706	2814818	0.0032701	0.87237	0.0131759	0.20691	2814818	0.0011742	0.89898	480	0.20691	0.305332	0.218577	0.195376	0.492493	1.01124	1.08645
TNPO1_chr5	240	0.0132205	0.20691										0.249659	0.999995				0.0339438	0.822574	2815104	0.0073537	-0.44611	0.0107132	0.425938	2815054;2815060	0.0046066;0.0023702	1.1913;0.87078	0.0785157	0.752582				0.0132205	0.20691				240	0.20691	0.26413	-0.112015	-0.111853	0.0993519	0.472309	0.575717
TTBK2	240	0.0132193	0.20691	3620858;3620859;3620860	0.0066038; 0.005383; 0.007818	0.59236;0.54673;0.52672							0.797348	0.999995				0.669697	0.999975				0.669643	0.999996				0.237746	0.999998				0.0132193	0.20691	3620858;3620859;3620860	0.0066038; 0.005383; 0.007818	0.59236;0.54673;0.52672	240	0.20691	-0.0423599	-0.193202	-0.217594	-0.726124	-1.11642	-0.675889
ABCF2_chr7	240	0.0133106	0.207126	3079479	0.002896	0.55023							0.693115	0.999995				0.434018	0.999975				0.183302	0.999996				0.117782	0.901247				0.0133106	0.207126	3079479	0.002896	0.55023	240	0.207126	0.194916	0.0620039	0.128667	0.51001	0.626413	0.657129
CAND1	240	0.0133499	0.207126	3420742	0.00088966	-0.63322							0.570672	0.999995				0.0761831	0.999975	3420738	0.009518	0.74431	0.070278	0.999996				0.0285764	0.434555	3420742	0.00049285	-0.68329	0.0133499	0.207126	3420742	0.00088966	-0.63322	240	0.207126	0.0693828	-0.154903	0.063701	0.188007	0.111743	0.337585
EPS15	240	0.0133401	0.207126	2412413;2412422;2412441	0.0045372;0.0058922; 0.0033	-0.46835;-0.49269;-0.46356							0.497437	0.999995				0.219347	0.999975				0.329763	0.999996				0.261911	0.999998				0.0133401	0.207126	2412413;2412422;2412441	0.0045372;0.0058922; 0.0033	-0.46835;-0.49269;-0.46356	240	0.207126	0.424969	0.143285	0.304353	0.368217	0.598569	0.595944
MCAT	480	0.0132673	0.207126	3962793	5.2331e-05	-0.81037							0.712575	0.999995				0.380723	0.999975				0.231773	0.999996				0.0160756	0.304128	3962793	6.0904e-05	-0.79316	0.0132673	0.207126	3962793	5.2331e-05	-0.81037	480	0.207126	-0.0765986	-0.0649746	-0.0505239	0.204791	0.335413	0.516256
CYTH1	120	0.00392622	0.207373	3772529;3772535	0.0027202;0.00096198	-0.94598; -1.0309							0.864472	0.999995				0.243294	0.999975				0.00392622	0.207373	3772529;3772535	0.0027202;0.00096198	-0.94598; -1.0309	0.0194789	0.341616	3772529;3772535	0.0015748;0.0013274	-0.9294;-0.97472	0.0412295	0.433592	3772529;3772535	0.002582;0.0049513	-0.73841;-0.70192	120	0.207373	0.129286	0.0760079	0.342182	0.459193	0.205855	0.390448
SNHG10	120	0.0093933	0.20769	3578146	0.00016871	-0.9211							1	1				1	1				0.907847	0.999996				0.0093933	0.20769	3578146	0.00016871	-0.9211	0.870094	0.999975				120	0.20769	0	0	0	0.106241	-0.131195	0
ZNF526	240	0.0134564	0.208328	3834658	0.0003279	-0.68465							0.771681	0.999995				0.996593	0.999975				0.82073	0.999996				0.0372902	0.513467	3834658	0.0041328	-0.60779	0.0134564	0.208328	3834658	0.0003279	-0.68465	240	0.208328	0.197049	-0.0200505	-0.209509	0.314374	0.312271	0.424704
UBP1	240	0.00960097	0.210987	2668357;2668405;2668406	0.0052593; 0.0072016;0.00023165	-0.56826;-0.59786;-0.62085							0.422187	0.999995				0.126079	0.999975				0.0575108	0.999996	2668357	0.0053221	-0.58054	0.00960097	0.210987	2668357;2668405;2668406	0.0052593; 0.0072016;0.00023165	-0.56826;-0.59786;-0.62085	0.0161511	0.238794	2668357;2668405	0.0039806;0.0055693	-0.5614;-0.58186	240	0.210987	0.176384	0.0302708	0.19397	0.267466	0.548809	0.366471
FBL	480	0.0137739	0.212183	3862176	0.00043532	0.76196							0.638886	0.999995				0.220279	0.999975				0.608996	0.999996				0.568811	0.999998				0.0137739	0.212183	3862176	0.00043532	0.76196	480	0.212183	-0.194825	0.0675277	0.135972	-0.0631734	0.0746268	0.29925
NT5C2	480	0.0138238	0.212183	3304650	2.6569e-07	-1.0762							0.882424	0.999995				0.332982	0.999975	3304650	0.0014528	-0.98238	0.0332576	0.772989	3304650	1.4596e-05	-1.1747	0.0637611	0.678815	3304650	1.4691e-05	-1.0245	0.0138238	0.212183	3304650	2.6569e-07	-1.0762	480	0.212183	0.0722545	-0.16584	-0.000844417	0.040616	0.0614501	0.190943
ZFHX3	480	0.013741	0.212183	3698345	2.7168e-05	-0.77135							0.982421	0.999995				0.955682	0.999975				0.786082	0.999996				0.46926	0.999998				0.013741	0.212183	3698345	2.7168e-05	-0.77135	480	0.212183	-0.102962	-0.0654887	-0.0316392	-0.14294	-0.0709178	0.329184
SF1	240	0.0140659	0.215207	3377077;3377078;3377080	3.0764e-05; 0.0035748; 0.008634	-0.70173; -0.4897;-0.44463							0.974577	0.999995				0.935904	0.999975				0.867402	0.999996				0.0733364	0.729178	3377077;3377078	0.00024391; 0.0048612	-0.66762;-0.48861	0.0140659	0.215207	3377077;3377078;3377080	3.0764e-05; 0.0035748; 0.008634	-0.70173; -0.4897;-0.44463	240	0.215207	-0.0274873	0.164293	0.278417	0.227846	0.23478	0.0853127
MED23	240	0.00983223	0.215413	2974245	1.1187e-06	-1.2247							0.112701	0.999995	2974237	0.0038762	0.88976	0.0129201	0.484908	2974237;2974242	0.0070114;0.0074487	0.83002;0.69797	0.0315228	0.76181	2974237;2974245	0.0088265;0.00088041	0.82644;-1.0931	0.00983223	0.215413	2974245	1.1187e-06	-1.2247	0.131607	0.793649	2974245	2.3665e-05	-1.0653	240	0.215413	0.45016	0.0601092	0.131018	0.139196	0.0615161	0.0265463
TMEM41B	240	0.014135	0.215574										0.605118	0.999995				0.379837	0.999975				0.289173	0.999996				0.0948753	0.816594				0.014135	0.215574				240	0.215574	-0.152621	0.0675865	0.381985	0.306958	0.296491	0.44596
DDX20	240	0.0141891	0.215939	2351941;2351956	0.001174;0.005668	-0.79945;-0.77404							0.931283	0.999995				0.399875	0.999975				0.33209	0.999996				0.0223055	0.371215	2351941	0.00084583	-0.88312	0.0141891	0.215939	2351941;2351956	0.001174;0.005668	-0.79945;-0.77404	240	0.215939	0.11053	0.145773	0.295277	0.644614	0.564567	0.716759
DUSP11	240	0.0101367	0.220819	2559686	0.00036028	0.77798							0.675591	0.999995	2559686	0.0099221	0.5852	0.518796	0.999975	2559686	0.0068578	0.7431	0.0204551	0.601679	2559686	0.0003165	0.86516	0.0101367	0.220819	2559686	0.00036028	0.77798	0.121086	0.765303				240	0.220819	0.356588	0.213867	0.405306	0.688547	0.438432	0.34182
SCAMP3	240	0.0101403	0.220819										0.0185164	0.999995				0.410523	0.999975				0.17045	0.999996				0.0101403	0.220819				0.0991882	0.694344				240	0.220819	0.071179	0.0503229	0.267508	0.355476	0.361532	0.350805
MTMR11	480	0.014617	0.22198	2434188	0.0015935	0.71652							0.963637	0.999995				0.624705	0.999975				0.698053	0.999996				0.554614	0.999998				0.014617	0.22198	2434188	0.0015935	0.71652	480	0.22198	0.138853	-0.309187	-0.348836	0.0313778	-0.0402251	0.0106459
SEMA3A	480	0.0148431	0.224937	3059495	5.2513e-05	-0.78182							0.796707	0.999995				0.5423	0.999975				0.139832	0.999996				0.0895224	0.795657	3059495	0.0059783	-0.66132	0.0148431	0.224937	3059495	5.2513e-05	-0.78182	480	0.224937	0.219889	-0.0389457	0.0568739	1.24546	1.55646	1.69294
ZNF260	60	0.00334622	0.22748	3860502	0.00077508	1.1931							0.462045	0.999995				0.00334622	0.22748	3860502	0.00077508	1.1931	0.0149332	0.538231	3860502	0.0058352	1.0944	0.0789374	0.754192	3860492	0.0092435	-0.53245	0.13718	0.807974				60	0.22748	0.171775	-0.052609	0.199598	-0.00800005	-0.428558	-0.217593
MPDU1	240	0.0105298	0.228611	3708895	0.0057141	-0.57959							0.0622256	0.999995	3708895	0.0089234	-0.6119	0.20458	0.999975				0.180507	0.999996				0.0105298	0.228611	3708895	0.0057141	-0.57959	0.233126	0.999975				240	0.228611	0.135526	0.0914063	0.0450578	0.136467	-0.0179192	0.0676295
ACSL4	40	0.0034146	0.22925	4017839;4017841	0.00013934; 0.0072261	1.2712;0.80316							0.704649	0.999995				0.0034146	0.22925	4017839;4017841	0.00013934; 0.0072261	1.2712;0.80316	0.865903	0.999996				0.901481	0.999998				0.191218	0.923864	4017841	0.0014285	-0.84263	40	0.22925	0.113783	0.111552	0.494285	1.0355	1.08699	1.04427
NFAT5	60	0.00344227	0.22925	3666782	2.2738e-11	1.2961							0.143407	0.999995	3666782	6.6429e-09	1.2344	0.00344227	0.22925	3666782	2.2738e-11	1.2961	0.348001	0.999996	3666782	0.00047205	0.95685	0.58981	0.999998	3666801	0.0053559	-0.52037	0.800757	0.999975				60	0.22925	-0.0211761	-0.116149	-0.0724115	0.281538	0.280259	0.21236
NUB1	480	0.0152642	0.22986	3032043	0.0012936	0.89699							0.465673	0.999995				0.0666099	0.999975				0.0280753	0.731964				0.0727389	0.727187				0.0152642	0.22986	3032043	0.0012936	0.89699	480	0.22986	0.352677	0.210592	0.356895	0.128648	-0.0103416	-0.0566753
DIMT1L	240	0.0106315	0.230121	2859224	2.8275e-06	-1.2046							0.709032	0.999995				0.6896	0.999975				0.141204	0.999996	2859224	0.0028056	-0.82883	0.0106315	0.230121	2859224	2.8275e-06	-1.2046	0.0245269	0.312827	2859224	8.541e-06	-1.1313	240	0.230121	0.461928	0.35422	0.616909	0.788228	0.952354	0.693335
CCDC109B	240	0.0153634	0.23087	2739179	0.0075907	0.85155							0.554861	0.999995				0.287353	0.999975				0.148639	0.999996				0.0414142	0.535174	2739179	0.0098829	0.84273	0.0153634	0.23087	2739179	0.0075907	0.85155	240	0.23087	0.589432	0.168248	0.41966	0.365012	0.527394	0.55722
HSPA5_chr9	480	0.0154018	0.230962	3225408	0.0042457	-0.67555							0.433106	0.999995				0.407524	0.999975				0.109895	0.999996				0.147769	0.999998				0.0154018	0.230962	3225408	0.0042457	-0.67555	480	0.230962	0.332043	0.148472	0.253754	0.310827	0.498379	0.800799
ENAH	480	0.0154788	0.231633	2458376;2458417	0.0063849;0.0092993	0.65031;-0.47936							0.136524	0.999995	2458386	0.0092276	-0.52016	0.00558584	0.319457	2458386	0.004117	-0.56528	0.0118568	0.463306	2458376	0.00040837	0.83134	0.0178276	0.325346	2458376	0.00019723	0.82553	0.0154788	0.231633	2458376;2458417	0.0063849;0.0092993	0.65031;-0.47936	480	0.231633	0.358647	0.302414	0.575934	0.407329	0.443172	-0.00292355
GOLGA7	480	0.0156078	0.232592	3095727	0.00028388	-0.55664							0.860085	0.999995				0.311405	0.999975				0.111242	0.999996				0.0280984	0.432958	3095727	0.00094689	-0.50679	0.0156078	0.232592	3095727	0.00028388	-0.55664	480	0.232592	0.412035	0.163599	0.228191	0.339593	0.384376	0.205244
NFKB2	480	0.0156004	0.232592	3261644	0.0017407	-0.49606							0.907956	0.999995				0.402406	0.999975				0.0154447	0.538231	3261644	0.00011396	-0.66175	0.0495994	0.601873	3261644	0.0011209	-0.55688	0.0156004	0.232592	3261644	0.0017407	-0.49606	480	0.232592	0.0421028	0.329629	0.523491	0.508721	0.343442	0.368018
PBX1	480	0.0156847	0.233253	2364682	0.0021781	0.82233							0.907064	0.999995				0.777927	0.999975				0.523581	0.999996				0.0153203	0.294975	2364684	0.00035429	-0.86723	0.0156847	0.233253	2364682	0.0021781	0.82233	480	0.233253	0.252942	0.0983131	0.0783447	-0.11691	-0.838712	-1.57392
FBXL2	240	0.0109591	0.235099	2616208	0.00019158	-0.65192							0.900483	0.999995				0.968744	0.999975				0.492522	0.999996				0.0109591	0.235099	2616208	0.00019158	-0.65192	0.228336	0.990746	2616208	0.0075346	-0.52442	240	0.235099	-0.0264328	-0.236526	-0.205359	0.196887	0.139507	-0.164368
AGL	240	0.0110366	0.23606	2348683	0.002169	-0.50552							0.602529	0.999995				0.335714	0.999975				0.0425922	0.890743	2348683	0.0024	-0.52759	0.0110366	0.23606	2348683	0.002169	-0.50552	0.190027	0.920348				240	0.23606	0.359566	0.0198384	0.0482911	0.195262	0.132611	0.0130029
NSFL1C	240	0.0110861	0.236415	3894666	1.975e-05	-0.8418							0.846679	0.999995				0.750143	0.999975				0.0684712	0.999996	3894666	9.6024e-05	-0.77695	0.0110861	0.236415	3894666	1.975e-05	-0.8418	0.0656353	0.549619	3894666	0.00034554	-0.73734	240	0.236415	-0.0120195	0.0591495	0.201213	0.252897	0.170932	0.223918
DEPDC6	480	0.0159709	0.237017	3113282	0.0061039	0.43348							0.836187	0.999995				0.794082	0.999975				0.889486	0.999996				0.782318	0.999998				0.0159709	0.237017	3113282	0.0061039	0.43348	480	0.237017	-0.0371965	-0.077917	0.0618046	-0.199818	-0.620506	-0.700031
LETM2	240	0.0112913	0.238674	3094655	0.0011989	0.9799							0.807717	0.999995				0.752297	0.999975				0.345474	0.999996				0.0112913	0.238674	3094655	0.0011989	0.9799	0.0278318	0.336991	3094655	0.00093521	1.3162	240	0.238674	0.290433	0.0819786	0.0967138	0.355538	0.734713	0.132342
TCEB3	240	0.0113465	0.239139	2325263	0.0031165	0.76604							0.0798955	0.999995				0.0529064	0.986805				0.00658321	0.3014	2325263	0.002953	0.81053	0.0113465	0.239139	2325263	0.0031165	0.76604	0.0806276	0.623451	2325263	0.0083404	0.68873	240	0.239139	0.389941	0.0941225	0.495351	0.885129	0.980575	0.925848
MYO10	240	0.0162931	0.239923	2850079;2850096;2850145	0.00074216; 0.002817; 0.0072874	1.0803;-0.52834; 0.64413							0.970305	0.999995				0.189609	0.999975				0.0786954	0.999996	2850096	0.0024778	-0.56302	0.0955126	0.818615	2850096	0.0020092	-0.55551	0.0162931	0.239923	2850079;2850096;2850145	0.00074216; 0.002817; 0.0072874	1.0803;-0.52834; 0.64413	240	0.239923	0.1946	0.0642137	0.0716219	0.691899	0.975359	1.00293
WDR36	240	0.0163006	0.239923	2823845;2823867	0.0085154;0.0012646	0.56921;0.92061							0.401798	0.999995				0.0640994	0.999975				0.0436985	0.897549				0.0266562	0.41409				0.0163006	0.239923	2823845;2823867	0.0085154;0.0012646	0.56921;0.92061	240	0.239923	0.431509	0.0845021	0.377403	0.853201	1.10069	0.879423
SGCE	120	0.0115886	0.242229	3061853	2.1126e-05	-0.76325							0.3307	0.999995				0.3078	0.999975				0.399868	0.999996				0.0115886	0.242229	3061853	2.1126e-05	-0.76325	0.307316	0.999975				120	0.242229	0.346324	0.177415	0.230094	0.188252	-0.00276461	-0.364818
COL4A6	240	0.0165914	0.243204	4017599	7.181e-05	1.0509							0.833788	0.999995				0.341619	0.999975	4017599	0.00026021	1.0067	0.608247	0.999996	4017599	0.00036744	1.026	0.165954	0.999998	4017599	0.00036657	0.98191	0.0165914	0.243204	4017599	7.181e-05	1.0509	240	0.243204	-0.132465	-0.241417	-0.360891	-0.111109	-0.396175	-0.344533
LPP	240	0.0117548	0.244176	2657320	0.0013607	0.86215							0.833541	0.999995				0.522295	0.999975				0.122601	0.999996	2657320	0.0017417	0.87101	0.0117548	0.244176	2657320	0.0013607	0.86215	0.646869	0.999975				240	0.244176	0.169643	0.109769	0.017589	0.0388317	0.230271	-0.156127
EXOC1	480	0.0167525	0.244231	2727949	0.00039035	0.95122							0.461094	0.999995				0.11687	0.999975				0.372123	0.999996				0.590139	0.999998				0.0167525	0.244231	2727949	0.00039035	0.95122	480	0.244231	0.35828	0.0636845	0.0501525	0.379588	0.364577	0.313019
KIAA0182	240	0.0167163	0.244231	3672403	9.4859e-06	0.77914							0.998059	0.999995				0.981639	0.999975				0.986299	0.999996				0.734556	0.999998				0.0167163	0.244231	3672403	9.4859e-06	0.77914	240	0.244231	-0.0378382	-0.00620183	-0.153356	-0.613116	-0.961065	-0.862427
PPTC7	480	0.0168586	0.245116	3471319	3.0263e-05	-0.73626							0.758558	0.999995				0.548645	0.999975				0.361629	0.999996				0.182415	0.999998	3471319	0.0020798	-0.5698	0.0168586	0.245116	3471319	3.0263e-05	-0.73626	480	0.245116	0.0713183	-0.0231535	0.248491	0.447348	0.546978	0.570659
NFKB1	60	0.00495822	0.245737	2737757;2737771	0.00044766; 0.0064575	0.057022;-0.56056							0.698498	0.999995				0.0088799	0.408743	2737756;2737757	0.001155;0.001869	0.66566;0.88845	0.00495822	0.245737	2737757;2737771	0.00044766; 0.0064575	0.057022;-0.56056	0.0906929	0.799048	2737771	0.004135	-0.57063	0.101348	0.702818				60	0.245737	0.294956	0.00547993	0.574742	0.982109	0.597162	0.444172
DNAH2	480	0.0169646	0.246159	3709047	6.5229e-05	-0.99354							0.954799	0.999995				0.888913	0.999975				0.505139	0.999996				0.106983	0.86671	3709047	0.0025745	-0.7894	0.0169646	0.246159	3709047	6.5229e-05	-0.99354	480	0.246159	-0.198281	-0.0507935	-0.203829	-0.191948	-0.000623865	0.0353835
PROCR	480	0.0171921	0.248956										0.894229	0.999995				0.49402	0.999975				0.159308	0.999996				0.0984277	0.834667				0.0171921	0.248956				480	0.248956	-0.228109	0.0244138	-0.0797819	0.303717	0.354239	0.510534
TEAD4	240	0.0172855	0.249437	3401308	0.0040852	-0.68042							0.276139	0.999995				0.533479	0.999975				0.581577	0.999996				0.246514	0.999998				0.0172855	0.249437	3401308	0.0040852	-0.68042	240	0.249437	0.051501	0.200612	0.147885	0.0956272	0.546921	0.543748
PI4K2B	120	0.0122366	0.252004	2721796;2721800	0.0015491;0.0036947	-0.59;-0.57678							0.383006	0.999995				0.357197	0.999975				0.00525877	0.257111	2721796;2721800	0.00025578; 0.0028559	-0.69377;-0.65392	0.0122366	0.252004	2721796;2721800	0.0015491;0.0036947	-0.59;-0.57678	0.022835	0.300885	2721796	0.002217	-0.52146	120	0.252004	0.552772	0.105118	0.579497	0.293271	0.195204	0.594136
SF3B1	480	0.0178271	0.255656	2593716;2593718	0.00016003;0.00059843	-0.73321;-0.63772							0.948267	0.999995				0.339395	0.999975				0.124904	0.999996	2593716	0.0052157	-0.63793	0.033495	0.483832	2593716;2593718	0.00059289; 0.0011678	-0.71227;-0.61229	0.0178271	0.255656	2593716;2593718	0.00016003;0.00059843	-0.73321;-0.63772	480	0.255656	0.387379	0.0109106	0.139505	0.292826	0.351475	0.266213
UBA5	240	0.0178331	0.255656	2642916	0.0015948	-0.47576							0.835259	0.999995				0.627116	0.999975				0.464362	0.999996				0.0582549	0.651523	2642916	0.00077895	-0.50806	0.0178331	0.255656	2642916	0.0015948	-0.47576	240	0.255656	0.364638	-0.0591805	0.144872	0.335406	0.406261	0.500014
SUV420H2	240	0.0126086	0.257019	3842120	0.00050349	-0.9605							0.54547	0.999995				0.584005	0.999975				0.39946	0.999996				0.0126086	0.257019	3842120	0.00050349	-0.9605	0.898446	0.999975				240	0.257019	-0.0781313	-0.053797	-0.319307	-0.261594	-0.153043	0
CDK6	240	0.0180554	0.258102	3061328	0.0011039	1.084							0.513053	0.999995				0.0285339	0.75014	3061326	0.0028242	-0.54778	0.0166794	0.54612	3061326;3061328	0.0096103;0.0051397	-0.52126; 1.0053	0.0176538	0.325346	3061326;3061328	0.0097669;0.0029403	-0.46415; 1.0551	0.0180554	0.258102	3061328	0.0011039	1.084	240	0.258102	0.310263	0.262666	0.368479	0.688624	1.21086	1.21458
SPINT2	480	0.0180758	0.258102										0.755909	0.999995				0.429117	0.999975				0.228767	0.999996				0.0723424	0.727087				0.0180758	0.258102				480	0.258102	0.0351881	0.221236	0.212895	0.168785	0.222262	0.294322
RAB23	240	0.018145	0.258576	2958677	0.00013998	-0.80168							0.269321	0.999995	2958677	0.0077825	-0.6962	0.237863	0.999975	2958677	0.0077059	-0.74247	0.141023	0.999996	2958677	0.0020582	-0.82687	0.144232	0.999998	2958677	0.0020651	-0.7498	0.018145	0.258576	2958677	0.00013998	-0.80168	240	0.258576	0.593635	0.0632082	0.177364	0.264368	0.292401	0.614063
CSF1R	240	0.0183549	0.261048	2881218	0.002528	-0.90681							0.886228	0.999995				0.565866	0.999975				0.615644	0.999996				0.486717	0.999998				0.0183549	0.261048	2881218	0.002528	-0.90681	240	0.261048	0.267379	0.0378112	0.0320309	-0.0267833	0.00278093	-0.0977248
DUS3L	240	0.0184894	0.26244										0.783315	0.999995				0.392877	0.999975				0.139846	0.999996				0.0354192	0.503553				0.0184894	0.26244				240	0.26244	-0.280403	0.00633588	-0.0673917	-0.1984	0.0561694	0.018509
ADSSL1	40	0.00409394	0.263401	3554369;3554387	0.0087737;0.0025166	-0.69422; 0.96186							0.0916243	0.999995	3554387	0.0095042	0.77706	0.00409394	0.263401	3554369;3554387	0.0087737;0.0025166	-0.69422; 0.96186	0.631678	0.999996				0.620668	0.999998				0.670775	0.999975				40	0.263401	0.246755	-0.170201	0.18502	-0.0048268	0.144166	-0.0475412
CREB1	240	0.0186627	0.264376										0.581497	0.999995				0.10636	0.999975				0.144985	0.999996				0.208241	0.999998				0.0186627	0.264376				240	0.264376	0.332588	0.17288	0.372872	0.654295	0.586582	0.552466
TNPO2	240	0.0187146	0.264588	3851696	6.7468e-05	-0.81926							0.689178	0.999995				0.47422	0.999975				0.627492	0.999996				0.0639518	0.678815	3851696	0.00021157	-0.82648	0.0187146	0.264588	3851696	6.7468e-05	-0.81926	240	0.264588	-0.140772	-0.216241	-0.239084	0.0810133	0.204246	0.128954
NOC2L	480	0.0188068	0.265368	4054674	0.00053204	-0.7004							0.401145	0.999995	4054674	0.0086009	-0.58723	0.173335	0.999975				0.15666	0.999996				0.0531873	0.621537	4054674	0.0009569	-0.71493	0.0188068	0.265368	4054674	0.00053204	-0.7004	480	0.265368	-0.0119107	0.0866617	0.033675	0.228008	0.367692	0.394671
MTUS1	480	0.0188545	0.265519	3125968	0.0093104	-0.75594							0.813143	0.999995				0.767793	0.999975				0.789289	0.999996				0.362217	0.999998				0.0188545	0.265519	3125968	0.0093104	-0.75594	480	0.265519	0.15035	-0.136204	-0.172394	-0.322852	-1.03618	-0.932287
C9orf114	480	0.0189097	0.265773	3226720	0.0037743	-0.532							0.686221	0.999995				0.843566	0.999975				0.118864	0.999996	3226720	0.0018861	-0.6139	0.0223748	0.371215	3226720	0.0015878	-0.58927	0.0189097	0.265773	3226720	0.0037743	-0.532	480	0.265773	-0.049293	0.0106481	0.113063	0.214391	0.171003	0.144006
GNB4	240	0.0190496	0.267216	2706946	2.7462e-05	1.2688							0.0968155	0.999995	2706946	0.00045019	1.0894	0.0781493	0.999975	2706946	0.00010335	1.1426	0.0602782	0.999996	2706946	8.9988e-05	1.1843	0.014298	0.280158	2706946	5.8925e-05	1.1556	0.0190496	0.267216	2706946	2.7462e-05	1.2688	240	0.267216	0.32357	0.0240609	0.203324	0.385783	0.845925	1.03604
RIC8A	240	0.0190999	0.267399	3315515	6.7868e-05	-0.79568							0.989059	0.999995				0.864948	0.999975				0.790365	0.999996				0.254167	0.999998	3315515	0.00039538	-0.77969	0.0190999	0.267399	3315515	6.7868e-05	-0.79568	240	0.267399	-0.0312765	-0.153075	-0.0792652	0.187953	0.345979	0.496892
BAX	480	0.0192909	0.269546										0.97967	0.999995				0.946097	0.999975				0.870228	0.999996				0.722415	0.999998				0.0192909	0.269546				480	0.269546	-0.09536	-0.0503225	0.110935	0.133308	0.270011	0.291541
LGTN	240	0.0133976	0.269749	2452899	0.0003132	-0.59968							0.268632	0.999995				0.110524	0.999975				0.00643002	0.296369	2452899	0.00013104	-0.68497	0.0133976	0.269749	2452899	0.0003132	-0.59968	0.0660929	0.552805				240	0.269749	0.326275	0.144278	0.206675	0.245311	0.152339	-0.126454
C12orf29_chr12	120	0.0134365	0.269777	3425111	0.00011572	-0.99201							0.521841	0.999995				0.398229	0.999975				0.293382	0.999996				0.0134365	0.269777	3425111	0.00011572	-0.99201	0.0545731	0.50087	3425111	0.00066091	-0.82055	120	0.269777	0.094103	-0.108056	0.318295	0.847669	0.736612	0.733827
MYO5B	240	0.0194549	0.270976										0.997198	0.999995				0.96694	0.999975				0.264423	0.999996				0.0447455	0.563856				0.0194549	0.270976				240	0.270976	-0.0770261	-0.0680822	-0.176086	0.558896	0.850203	0.537852
ARL1	480	0.019519	0.271148	3468019	0.00090487	1.1098							0.557489	0.999995				0.203419	0.999975	3468019	0.0027506	1.0675	0.0491416	0.945508	3468019	0.00048784	1.2116	0.0556357	0.639521	3468019	0.00096221	1.1309	0.019519	0.271148	3468019	0.00090487	1.1098	480	0.271148	-0.00640575	-0.227031	-0.0299138	0.185397	0.183638	0.448542
SCYL2_chr12	240	0.0196092	0.27135	3428174	0.0086512	0.55904							0.645185	0.999995				0.295438	0.999975				0.155262	0.999996				0.0438921	0.555042				0.0196092	0.27135	3428174	0.0086512	0.55904	240	0.27135	0.0899608	-0.0512908	0.260732	0.542885	0.456216	0.47437
FAF2	240	0.0136221	0.27199	2842598;2842613	0.0036897;0.0054374	0.83825;-0.57822							0.620067	0.999995				0.311955	0.999975				0.0156947	0.538231	2842598	0.0029113	0.96915	0.0136221	0.27199	2842598;2842613	0.0036897;0.0054374	0.83825;-0.57822	0.524524	0.999975				240	0.27199	0.341228	0.145099	0.315195	0.308024	0.466991	0.348339
RP1-21O18.1	240	0.0199415	0.274359	2321576	0.0042688	0.76854							0.914314	0.999995				0.847833	0.999975				0.819227	0.999996				0.114244	0.891206				0.0199415	0.274359	2321576	0.0042688	0.76854	240	0.274359	-0.0428094	-0.037651	0.105989	0.171869	0.306136	0.177908
GNB1	40	0.00430291	0.274396	2391843;2391876	0.0064955;0.0027047	-0.41933; 0.59112							0.405088	0.999995				0.00430291	0.274396	2391843;2391876	0.0064955;0.0027047	-0.41933; 0.59112	0.0703279	0.999996	2391876	0.0035379	0.5671	0.0970524	0.827874	2391876;2391895	0.0038336; 0.004456	0.53779;-0.56738	0.279671	0.999975	2391876	0.0043163	0.51104	40	0.274396	0.178265	0.00747431	0.0505422	0.17632	0.294076	0.360394
C1orf9	60	0.00577537	0.274938	2367561;2367567	0.0053568;0.0061791	0.67907;0.80554							0.523999	0.999995				0.0363202	0.840781				0.00577537	0.274938	2367561;2367567	0.0053568;0.0061791	0.67907;0.80554	0.100311	0.845242				0.173171	0.878099				60	0.274938	0.272808	0.139134	0.133568	0.0449781	-0.61143	-0.299599
ADAM17	60	0.00438396	0.275535	2539823;2539833	0.006248;0.0072181	0.79499;-0.48798							0.104977	0.999995	2539823	0.0067132	0.81018	0.00438396	0.275535	2539823;2539833	0.006248;0.0072181	0.79499;-0.48798	0.0401434	0.859402	2539823	0.0030399	0.9061	0.0832854	0.773609	2539823	0.00051784	1.0074	0.297645	0.999975	2539823	0.0023201	0.92178	60	0.275535	0.422276	0.37844	0.686849	0.889625	0.651211	0.320845
CLTC	60	0.00446316	0.277255	3729178;3729223	0.00057535; 0.0035012	0.62255;0.78857							0.889862	0.999995				0.00446316	0.277255	3729178;3729223	0.00057535; 0.0035012	0.62255;0.78857	0.86928	0.999996				0.995816	0.999998				0.981241	0.999975				60	0.277255	-0.0345854	-0.156624	-0.0155183	0.18209	0.161511	0.324748
IGFBP3	480	0.0202739	0.277865	3049306	0.00074776	0.87577							0.277833	0.999995				0.26005	0.999975				0.839477	0.999996				0.7834	0.999998				0.0202739	0.277865	3049306	0.00074776	0.87577	480	0.277865	0.141627	0.0958642	0.0892036	-0.12055	-0.611005	-1.95072
TAF15	480	0.0204055	0.279135	3718793;3718834	0.0018316;0.0016299	0.61746;-0.65839							0.270327	0.999995	3718793	0.002379	0.60179	0.558876	0.999975				0.659328	0.999996				0.232651	0.999998				0.0204055	0.279135	3718793;3718834	0.0018316;0.0016299	0.61746;-0.65839	480	0.279135	-0.367839	-0.238743	-0.233911	-0.26902	-0.495623	-0.754415
PHF17	120	0.0142504	0.280158	2743327	0.00052921	0.74643							0.925516	0.999995				0.706766	0.999975				0.295398	0.999996				0.0142504	0.280158	2743327	0.00052921	0.74643	0.567885	0.999975				120	0.280158	0.277886	0.0284035	-0.264203	-0.67648	-0.584968	-0.119589
TTC35	240	0.0141342	0.280158	3111382;3111383	0.0086149;0.0034265	-0.55313;-0.57974							0.469438	0.999995				0.3759	0.999975				0.0174226	0.546174	3111382;3111383	0.0082815;0.0048906	-0.62555;-0.56804	0.0141342	0.280158	3111382;3111383	0.0086149;0.0034265	-0.55313;-0.57974	0.165284	0.86659				240	0.280158	0.561753	0.373628	0.484756	0.050444	-0.0710928	-0.522087
EXOSC9	240	0.020578	0.280583	2741781	0.0052351	0.58057							0.332441	0.999995				0.25789	0.999975				0.333248	0.999996				0.192718	0.999998				0.020578	0.280583	2741781	0.0052351	0.58057	240	0.280583	0.224001	0.0721093	0.257233	0.374235	0.46295	0.474547
FAT4	480	0.0206108	0.280583	2742609	0.0072315	-0.95747							0.771008	0.999995				0.466144	0.999975				0.246661	0.999996				0.0258703	0.406259				0.0206108	0.280583	2742609	0.0072315	-0.95747	480	0.280583	0.121354	-0.0425677	0.0179547	-0.232599	-0.242297	-0.313679
PPP4C	240	0.0144214	0.281705	3655968	0.0029548	0.71012							0.0490751	0.999995				0.0319692	0.79438	3655968	0.0021016	0.74558	0.0463351	0.937271	3655968	0.0026273	0.76196	0.0144214	0.281705	3655968	0.0029548	0.71012	0.0345304	0.38851	3655968	0.0034062	0.67584	240	0.281705	-0.0306134	0.0747539	0.000723416	0.273026	0.293226	0.374982
ETFB	240	0.0207782	0.28208	3868967	0.00050637	0.65428							0.605195	0.999995				0.145156	0.999975				0.265695	0.999996				0.151671	0.999998				0.0207782	0.28208	3868967	0.00050637	0.65428	240	0.28208	0.00599375	0.102888	0.0113902	-0.0886019	-0.230822	-0.481088
AZI1	480	0.0209301	0.282857	3773676;3773680	0.0010805;0.0019994	0.67029;-0.78459							0.892274	0.999995				0.756567	0.999975				0.727435	0.999996				0.425558	0.999998				0.0209301	0.282857	3773676;3773680	0.0010805;0.0019994	0.67029;-0.78459	480	0.282857	-0.190221	-0.0473546	-0.0996195	-0.0856424	-0.181397	0.0195976
FJX1	240	0.0209538	0.282857	3326829	0.00039973	-0.69061							0.908932	0.999995				0.625578	0.999975				0.811245	0.999996				0.642518	0.999998				0.0209538	0.282857	3326829	0.00039973	-0.69061	240	0.282857	-0.0578113	-0.13393	0.0451905	0.143622	0.735468	0.749442
SLC25A22	240	0.0209267	0.282857	3358420	0.0028103	-0.53116							0.761493	0.999995				0.358346	0.999975				0.573597	0.999996				0.0793569	0.754644	3358420	0.0033718	-0.54205	0.0209267	0.282857	3358420	0.0028103	-0.53116	240	0.282857	-0.0847706	0.0850954	-0.0951429	0.284732	0.408784	0.42708
ARHGEF10	240	0.0212251	0.285444	3082957;3082900	0.00048653; 0.0064915	-0.79155;-0.57215							0.645974	0.999995				0.328542	0.999975	3082957	0.0015048	-0.86443	0.197381	0.999996	3082957	0.0031361	-0.86624	0.0645864	0.681296	3082957	0.0033041	-0.71676	0.0212251	0.285444	3082957;3082900	0.00048653; 0.0064915	-0.79155;-0.57215	240	0.285444	0.197446	0.024974	-0.0495293	0.153563	0.293828	0.230422
DTX3L	240	0.0148157	0.287848	2638981	0.0064952	-0.57219							0.0513459	0.999995				0.0313883	0.791093	2638981	0.0068829	-0.58287	0.0413175	0.873436	2638981	0.0060331	-0.61915	0.0148157	0.287848	2638981	0.0064952	-0.57219	0.0506609	0.484829				240	0.287848	0.576735	0.174371	0.346088	0.335328	0.363274	0.133744
CCM2	240	0.0214905	0.288471	3000225	4.1047e-05	-1.1567							0.856558	0.999995				0.506343	0.999975				0.375056	0.999996				0.14777	0.999998	3000225	0.0011842	-1.0466	0.0214905	0.288471	3000225	4.1047e-05	-1.1567	240	0.288471	0.15331	0.208932	0.101929	0.38759	0.736956	0.542626
SNAPC3	240	0.0215462	0.288678										0.247085	0.999995				0.154223	0.999975				0.600737	0.999996				0.422928	0.999998				0.0215462	0.288678				240	0.288678	-0.0701867	-0.298316	-0.293928	-0.098446	-0.2262	-0.0417987
FMNL3	480	0.0216699	0.289262	3454036	0.0091628	0.91193							1	1				1	1				0.968807	0.999996				0.0702225	0.714921				0.0216699	0.289262	3454036	0.0091628	0.91193	480	0.289262	0	0	0	-0.420531	-0.305024	-0.139178
KRT16	240	0.0216907	0.289262	3757187	0.0022198	0.50317							0.452132	0.999995				0.581511	0.999975				0.481034	0.999996				0.228457	0.999998				0.0216907	0.289262	3757187	0.0022198	0.50317	240	0.289262	-0.0111487	0.145186	0.265044	0.0854509	-0.326417	-0.193021
CLIP4	40	0.00478886	0.29109										0.0768264	0.999995				0.00478886	0.29109				0.0219639	0.623259				0.0314293	0.464629				0.0718497	0.581285				40	0.29109	0.311155	0.0147977	-0.0221232	-0.1758	-0.464412	-0.686356
SPAG9	40	0.00480707	0.29109	3762593	0.00063432	0.77484							0.680097	0.999995				0.00480707	0.29109	3762593	0.00063432	0.77484	0.304167	0.999996				0.247008	0.999998				0.536745	0.999975				40	0.29109	-0.0722946	-0.134403	0.367616	0.411995	0.309952	-0.0758586
CDKN2AIP	240	0.0150793	0.292181	2753897	2.6587e-06	-1.1661							0.406857	0.999995				0.627056	0.999975				0.0689458	0.999996	2753897	4.5584e-05	-1.0371	0.0150793	0.292181	2753897	2.6587e-06	-1.1661	0.0363778	0.401164	2753897	1.097e-05	-1.0749	240	0.292181	0.3661	0.149352	0.512842	0.781319	0.692209	0.759251
TOP2B	240	0.0152124	0.293971	2666526	0.0060506	-0.49234							0.0442231	0.999995	2666526	0.0063715	-0.47577	0.0173734	0.56365	2666526	0.0041795	-0.54017	0.0155944	0.538231	2666526	0.0058867	-0.54453	0.0152124	0.293971	2666526	0.0060506	-0.49234	0.15026	0.842115	2666481	0.0028427	-0.61445	240	0.293971	0.503343	-0.0579898	0.16299	0.309958	0.3204	0.126863
SUZ12	60	0.00494266	0.294354	3717428	0.0065679	-0.5918							0.119024	0.999995				0.00494266	0.294354	3717428	0.0065679	-0.5918	0.127344	0.999996				0.142486	0.99616				0.446422	0.999975				60	0.294354	0.185331	-0.0520744	0.209261	0.240112	0.0407398	0.325169
ARD1A	240	0.0224014	0.297786										0.614124	0.999995				0.287678	0.999975				0.351447	0.999996				0.171101	0.999998				0.0224014	0.297786				240	0.297786	0.0373667	0.233981	0.219864	0.522426	0.728973	0.817989
BMP2	480	0.022478	0.297786	3875427	0.0087668	-0.6072							0.892095	0.999995				0.591883	0.999975				0.145562	0.999996				0.0999341	0.843472				0.022478	0.297786	3875427	0.0087668	-0.6072	480	0.297786	0.151058	0.286484	0.508343	1.1022	1.06722	1.84993
RBM14	480	0.0225168	0.297786	3336405;3336406	0.0021257;0.0036208	-0.6282;-0.56999							0.731182	0.999995				0.814897	0.999975				0.899577	0.999996				0.295802	0.999998				0.0225168	0.297786	3336405;3336406	0.0021257;0.0036208	-0.6282;-0.56999	480	0.297786	-0.144843	-0.165233	-0.152515	0.157673	0.0592564	0.269579
THSD4	480	0.0224705	0.297786										0.984795	0.999995				0.983146	0.999975				0.931801	0.999996				0.370141	0.999998				0.0224705	0.297786				480	0.297786	-0.14665	-0.0217517	-0.113786	-0.162134	0.165947	0.566474
RSPH3	120	0.0155953	0.298611	2982061	3.6225e-05	-0.95857							0.828482	0.999995				0.935253	0.999975				0.811729	0.999996				0.0155953	0.298611	2982061	3.6225e-05	-0.95857	0.0251304	0.315273	2982061	0.0012473	-0.63871	120	0.298611	0.34359	0.130154	0.0522927	0.284897	0.134537	-0.0053309
CDK2	480	0.0230244	0.302824	3417147	9.5149e-06	-0.83098							0.472236	0.999995	3417147	0.0075474	-0.45422	0.34009	0.999975	3417147	0.0039899	-0.46631	0.3332	0.999996	3417147	0.0028955	-0.61632	0.0258389	0.406259	3417147	1.2821e-05	-0.70446	0.0230244	0.302824	3417147	9.5149e-06	-0.83098	480	0.302824	0.0719433	0.0209001	0.170125	0.310424	0.155333	0.31728
CTSL1	480	0.0232078	0.303681	3178152	0.0026708	-0.59279							0.899453	0.999995				0.955929	0.999975				0.390899	0.999996				0.232939	0.999998				0.0232078	0.303681	3178152	0.0026708	-0.59279	480	0.303681	-0.0455711	-0.0696463	0.0846459	-0.0109386	0.259259	0.508819
PSMA3	480	0.0232585	0.303681	3537784	0.00048176	-0.6412							0.856771	0.999995				0.753042	0.999975				0.601793	0.999996				0.0862404	0.78702	3537784	0.0018681	-0.59869	0.0232585	0.303681	3537784	0.00048176	-0.6412	480	0.303681	0.15185	-0.0215877	0.252212	0.395585	0.316984	0.601468
RBBP6	240	0.0231906	0.303681	3653351;3653353	0.0004141;0.0031962	0.88696;0.69569							0.566933	0.999995				0.100483	0.999975	3653353	0.0067923	0.72497	0.208802	0.999996	3653351	0.0059552	0.80358	0.0741195	0.731854	3653351	0.00062849	0.88403	0.0231906	0.303681	3653351;3653353	0.0004141;0.0031962	0.88696;0.69569	240	0.303681	-0.00400285	0.0602644	0.209877	-0.130068	-0.208532	-0.144547
STIP1	240	0.0233606	0.304452										0.595998	0.999995				0.0653702	0.999975				0.0776627	0.999996				0.0931849	0.808316				0.0233606	0.304452				240	0.304452	-0.0303516	0.0213987	0.130732	0.372873	0.540133	0.678916
SLC9A9	480	0.0235891	0.306317	2699159;2699161	0.0021049;0.0042221	1.0798; 1.21							0.87511	0.999995				0.702435	0.999975				0.726312	0.999996				0.786642	0.999998				0.0235891	0.306317	2699159;2699161	0.0021049;0.0042221	1.0798; 1.21	480	0.306317	0.160485	-0.0844272	0.0119034	0.0342776	-0.456459	-1.0162
FBXW5	120	0.0162914	0.307404	3230555	7.3209e-06	-0.82798							0.574778	0.999995				0.576362	0.999975				0.753353	0.999996				0.0162914	0.307404	3230555	7.3209e-06	-0.82798	0.0915414	0.662997	3230555	0.00035648	-0.65073	120	0.307404	-0.197995	0.0930637	0.00254188	0.153473	0.146203	0.114758
RRAGC	60	0.00520707	0.307558	2407733;2407746	0.00090986; 0.0037605	-0.68375; 0.93061							0.0857984	0.999995				0.00520707	0.307558	2407733;2407746	0.00090986; 0.0037605	-0.68375; 0.93061	0.0482175	0.940184	2407733	0.0030201	-0.67031	0.103044	0.854708	2407733	0.006971	-0.50453	0.0367008	0.402311	2407746	0.0030054	0.86797	60	0.307558	0.29014	-0.0243007	0.21219	0.295576	0.217274	-0.0563903
YPEL5	240	0.0237546	0.307908	2475640	0.00019252	-0.75051							0.795093	0.999995				0.351014	0.999975				0.0177853	0.554289	2475640	0.0013998	-0.70246	0.0373655	0.513467	2475640	0.0013702	-0.70746	0.0237546	0.307908	2475640	0.00019252	-0.75051	240	0.307908	0.56652	0.146419	0.317956	0.225278	0.0473943	-0.308533
CBFB	480	0.0239021	0.308832	3665130	0.00014695	-0.55352							0.657678	0.999995				0.565251	0.999975				0.334907	0.999996				0.415915	0.999998				0.0239021	0.308832	3665130	0.00014695	-0.55352	480	0.308832	0.020131	-0.167978	0.0456089	0.29283	0.498027	0.706029
MAP4K5	240	0.0239462	0.308832	3563945	9.2336e-05	1.2148							0.417218	0.999995				0.0490732	0.966179	3563945;3563979	0.00050597; 0.0016341	1.1783;1.0495	0.493812	0.999996	3563979	0.0092334	0.97661	0.444376	0.999998				0.0239462	0.308832	3563945	9.2336e-05	1.2148	240	0.308832	0.0665292	0.0148015	0.155984	0.268763	0.319814	0.479225
PIH1D1	480	0.0239551	0.308832	3867885	9.6375e-05	0.88828							0.412223	0.999995				0.0189696	0.594325	3867885	0.0027971	0.73332	0.02321	0.650726	3867885	0.00035233	0.88528	0.0210973	0.360354	3867885	0.00015148	0.87834	0.0239551	0.308832	3867885	9.6375e-05	0.88828	480	0.308832	-0.178391	0.0765105	-0.200664	0.0181693	-0.0798599	-0.0830723
CAMSAP1	240	0.0165434	0.311343	3229559	0.0046305	-0.50324							0.925364	0.999995				0.725365	0.999975				0.163242	0.999996				0.0165434	0.311343	3229559	0.0046305	-0.50324	0.0423808	0.440269				240	0.311343	0.0192282	-0.0761906	0.372206	0.751867	0.544648	0.289448
ALS2CR8	480	0.0242929	0.311506	2523448	0.0041621	0.81474							0.893123	0.999995				0.84949	0.999975				0.967415	0.999996				0.760563	0.999998				0.0242929	0.311506	2523448	0.0041621	0.81474	480	0.311506	0.351836	0.0670921	-0.145453	-0.506472	-0.589969	-0.890189
ANKH	480	0.0242749	0.311506										0.985335	0.999995				0.949325	0.999975				0.810092	0.999996				0.509822	0.999998				0.0242749	0.311506				480	0.311506	0.250929	0.00971908	0.0653167	0.3951	0.573249	0.673626
HSPBP1	120	0.016607	0.311727	3871306	0.0012332	-0.5501							0.580443	0.999995				0.523663	0.999975				0.290682	0.999996				0.016607	0.311727	3871306	0.0012332	-0.5501	0.0706595	0.577523				120	0.311727	-0.0792284	-0.103407	-0.0678946	-0.0126314	0.093985	0.153422
OPN3	480	0.0244261	0.312097	2463511	1.9269e-05	-0.94368							0.988738	0.999995				0.969187	0.999975				0.622279	0.999996				0.128305	0.945627				0.0244261	0.312097	2463511	1.9269e-05	-0.94368	480	0.312097	0.296948	0.078025	0.103659	0.265347	0.415484	0.739588
RARS2	240	0.0167042	0.312737										0.238225	0.999995				0.30995	0.999975				0.0552823	0.998074				0.0167042	0.312737				0.113742	0.739839				240	0.312737	0.39481	0.169147	0.263523	0.45023	0.533053	0.374085
SERINC1	240	0.0245745	0.312877										0.229987	0.999995				0.116554	0.999975				0.236601	0.999996				0.144801	0.999998				0.0245745	0.312877				240	0.312877	0.460666	0.0313666	0.309314	0.0711082	0.183866	0.0793817
C19orf6	240	0.0247352	0.314365	3844907	0.0061977	0.62418							0.916212	0.999995				0.746453	0.999975				0.274229	0.999996				0.0584519	0.651752	3844909	0.00266	-0.64581	0.0247352	0.314365	3844907	0.0061977	0.62418	240	0.314365	-0.0401847	0.0240112	-0.198606	0.141491	0.134723	0.141752
C17orf81	480	0.0251842	0.315273	3708389	5.4624e-07	0.98777							0.945768	0.999995				0.841634	0.999975				0.870104	0.999996				0.925724	0.999998				0.0251842	0.315273	3708389	5.4624e-07	0.98777	480	0.315273	0.0669219	0.046311	0.114094	0.0803724	-0.141641	-0.00500607
FAM84A	240	0.0252025	0.315273	2470486	0.00044773	0.62175							0.181113	0.999995	2470483	0.0044768	-0.65376	0.552111	0.999975				0.475313	0.999996				0.0239299	0.385015	2470486	7.5571e-05	0.66346	0.0252025	0.315273	2470486	0.00044773	0.62175	240	0.315273	0.152679	-0.126781	-0.206858	-0.643401	-0.697035	-0.656525
FAS	240	0.0249987	0.315273	3257104	0.00021735	-0.84203							0.745241	0.999995				0.714608	0.999975				0.351736	0.999996				0.0921587	0.805188	3257104	0.0013653	-0.78974	0.0249987	0.315273	3257104	0.00021735	-0.84203	240	0.315273	0.175488	0.0959347	0.331029	0.851517	0.518132	0.606444
GTF2A1	240	0.0250683	0.315273	3574105	0.0040903	-0.50953							0.32579	0.999995				0.019166	0.597878				0.0599355	0.999996				0.0633925	0.678366				0.0250683	0.315273	3574105	0.0040903	-0.50953	240	0.315273	-0.0886404	-0.174176	-0.05942	-0.0872092	0.0322244	0.297138
RBM27	240	0.0250005	0.315273	2834061;2834065	0.0061683; 0.000656	-0.52401; 0.98817							0.678799	0.999995	2834065	0.002243	1.0336	0.364592	0.999975	2834065	0.0030884	0.90796	0.200058	0.999996	2834065	0.0044534	0.90623	0.136101	0.971301	2834061;2834065	0.0026823; 0.00382	-0.57533; 0.91446	0.0250005	0.315273	2834061;2834065	0.0061683; 0.000656	-0.52401; 0.98817	240	0.315273	0.429815	0.122118	0.272225	0.380678	0.478417	0.239907
UBASH3B	240	0.0251037	0.315273	3353397	0.0094582	-0.6524							0.943966	0.999995				0.986467	0.999975				0.110145	0.999996	3353400	0.0019309	1.1527	0.0928509	0.808296	3353400	0.0040776	0.9763	0.0251037	0.315273	3353397	0.0094582	-0.6524	240	0.315273	-0.154877	0	-0.102417	0.91374	2.29217	2.59157
CCDC50	240	0.0253525	0.316046	2657984;2658009	0.0011141;0.00058704	-0.5051;0.99359							0.621959	0.999995				0.369224	0.999975	2658009	0.0074071	0.83392	0.053629	0.98221	2657984;2658009	0.0074157;0.0057829	-0.42049; 0.86961	0.0794638	0.754644	2657984;2658009	0.0049934;0.0054079	-0.46809; 0.85516	0.0253525	0.316046	2657984;2658009	0.0011141;0.00058704	-0.5051;0.99359	240	0.316046	0.290617	0.240896	0.379936	0.453376	0.524658	0.300724
GFM1	480	0.0253088	0.316046	2649653;2649659;2649661	0.0066735;0.0094601;0.0021326	-0.55764; 0.66749; 0.7051							0.601372	0.999995				0.119349	0.999975	2649661	0.0034409	0.69952	0.0685028	0.999996	2649659;2649661	0.0066836; 0.00305	0.7623;0.72815	0.0509933	0.607537	2649659;2649661	0.0049512;0.0047348	0.7472;0.63612	0.0253088	0.316046	2649653;2649659;2649661	0.0066735;0.0094601;0.0021326	-0.55764; 0.66749; 0.7051	480	0.316046	0.361529	-0.0399835	0.187638	0.292679	0.521155	0.639008
ITGB1	480	0.0254785	0.317065	3284221	0.0065443	0.48321							0.950609	0.999995				0.679676	0.999975				0.349919	0.999996				0.167947	0.999998				0.0254785	0.317065	3284221	0.0065443	0.48321	480	0.317065	-0.0498913	0.0662146	0.156325	0.325635	0.354478	0.569046
C8orf55	480	0.0255626	0.317562	3119247	0.0099277	-0.61594							0.8855	0.999995				0.858575	0.999975				0.461462	0.999996				0.279275	0.999998				0.0255626	0.317562	3119247	0.0099277	-0.61594	480	0.317562	0.0584914	0	-0.0983876	-0.224654	0.0521506	0.0114806
FH	480	0.0256428	0.318006	2463460	0.0035237	-0.69503							0.503118	0.999995				0.354495	0.999975				0.246085	0.999996				0.149401	0.999998				0.0256428	0.318006	2463460	0.0035237	-0.69503	480	0.318006	0.573845	0.223058	0.532003	0.2935	0.351239	0.259545
C5orf25	240	0.0258259	0.318623										0.324783	0.999995				0.246268	0.999975				0.181086	0.999996				0.0852961	0.783203				0.0258259	0.318623				240	0.318623	0.351703	0.112085	0.294296	0.528324	0.981244	0.608125
MAP3K1	240	0.025782	0.318623	2810372	0.0054739	-0.61041							0.508896	0.999995	2810389	0.0075187	0.67926	0.122513	0.999975	2810389	0.0052895	0.74727	0.0634253	0.999996	2810389	0.0032555	0.78351	0.0418387	0.539024	2810389	0.0035239	0.7206	0.025782	0.318623	2810372	0.0054739	-0.61041	240	0.318623	0.320423	0.262241	0.445012	0.938962	0.546967	0.769023
SLC30A7	240	0.0258108	0.318623										0.21397	0.999995				0.00714497	0.375815	2349081;2349082	0.0062161;0.0005706	-0.50121;-0.69878	0.0203409	0.600762	2349046	0.0023452	-0.70101	0.0495147	0.601858				0.0258108	0.318623				240	0.318623	0.415017	0.439933	0.667575	0.893456	0.928039	0.819116
TET3	240	0.0171233	0.318928	2489107	1.2837e-05	-0.89934							0.984163	0.999995				0.929252	0.999975				0.812314	0.999996				0.0171233	0.318928	2489107	1.2837e-05	-0.89934	0.0274578	0.333834	2489107	0.0012264	-0.66107	240	0.318928	0.326066	0.21873	0.499281	1.51582	1.1813	0.5859
PURB	60	0.00554222	0.319457	3048898	1.4844e-05	-0.70243							0.0187969	0.999995	3048898	1.5879e-05	-0.64885	0.00554222	0.319457	3048898	1.4844e-05	-0.70243	0.860138	0.999996				0.746399	0.999998				0.238182	0.999975				60	0.319457	0.337473	0.33165	0.431076	0.658841	0.319466	-0.0350043
SNX27	60	0.00550837	0.319457										0.245638	0.999995				0.00550837	0.319457				0.0625618	0.999996	2359058	0.0061568	0.64069	0.116203	0.897619	2359058	0.0066379	0.60387	0.191709	0.925365				60	0.319457	0.258571	0.119893	0.160772	0.344336	0.425496	0.363051
CAB39	60	0.00563803	0.319903	2531566;2531567	0.0049873;0.00090934	-0.5555;-0.59747							0.254773	0.999995				0.00563803	0.319903	2531566;2531567	0.0049873;0.00090934	-0.5555;-0.59747	0.62074	0.999996				0.299793	0.999998				0.282967	0.999975				60	0.319903	0.462015	0.315903	0.769299	1.04346	1.55127	1.06813
MIER2	240	0.017358	0.322466										0.586874	0.999995				0.405858	0.999975				0.19974	0.999996				0.017358	0.322466				0.0582247	0.512831				240	0.322466	-0.0387651	0.0478325	0.248819	0.367549	0.475786	0.435703
MYO1E	60	0.0057763	0.322667	3626906;3626920	0.0026531;0.00060468	0.78413;0.65789							0.787856	0.999995				0.0057763	0.322667	3626906;3626920	0.0026531;0.00060468	0.78413;0.65789	0.17441	0.999996	3626869	0.006171	0.55162	0.103858	0.857479				0.0587372	0.514705				60	0.322667	0.0178198	-0.112358	0.324765	1.17031	1.21132	0.691694
D4S234E	120	0.0177461	0.325346	2716478	9.9493e-05	-1.2769							0.417021	0.999995	2716478	0.0057995	-0.86438	0.142882	0.999975	2716478	0.00075722	-0.99846	0.0590319	0.999996	2716478	0.00062009	-1.2856	0.0177461	0.325346	2716478	9.9493e-05	-1.2769	0.0550997	0.503206	2716478	9.8145e-05	-1.2691	120	0.325346	0.290135	0.161044	0.113062	0.148293	0.172424	0.160969
WDR51B	240	0.0177616	0.325346										0.784465	0.999995				0.0937872	0.999975				0.0669556	0.999996				0.0177616	0.325346				0.0295108	0.350801				240	0.325346	0.0519444	-0.0726152	0.20476	0.495221	0.60989	0.520411
PLAT	240	0.0178775	0.325407	3133254	0.0054456	-0.47792							0.947677	0.999995				0.386801	0.999975				0.128036	0.999996				0.0178775	0.325407	3133254	0.0054456	-0.47792	0.187005	0.91287				240	0.325407	0.0811923	0.49971	0.856544	1.49756	1.43651	-0.0262984
C1orf2	120	0.0181017	0.327833	2437281;2437298	0.0052942;0.0068882	0.86178;-0.54045							0.501759	0.999995				0.58974	0.999975				0.130504	0.999996	2437281	0.0018852	1.11	0.0181017	0.327833	2437281;2437298	0.0052942;0.0068882	0.86178;-0.54045	0.120558	0.765303	2437281	0.00975	0.76994	120	0.327833	0.113253	0.0574432	-0.221735	0.0613499	0.14299	0.227095
SH3RF1	240	0.0268053	0.330138										0.0831698	0.999995	2793159	0.007669	-0.55898	0.00980027	0.423842	2793159	0.0021364	-0.67882	0.0289039	0.739489	2793159	0.0023158	-0.68746	0.0372106	0.513467	2793159	0.0026103	-0.58746	0.0268053	0.330138				240	0.330138	0.379126	0.462203	0.529456	1.31733	1.47569	0.487845
OXSR1	60	0.00600344	0.332775	2617620	3.8761e-05	-0.62895							0.118287	0.999995	2617589	0.0086385	0.56042	0.00600344	0.332775	2617620	3.8761e-05	-0.62895	0.201623	0.999996	2617620	0.0031676	-0.5277	0.478918	0.999998	2617620	0.0046167	-0.42708	0.669656	0.999975				60	0.332775	0.382635	0.628267	1.04772	0.794067	0.874914	0.635691
WEE1	60	0.0060528	0.33295										0.0339443	0.999995				0.0060528	0.33295				0.0145552	0.534627	3319951	0.0033301	-0.88638	0.296306	0.999998				0.201267	0.944379				60	0.33295	0.392217	0.677368	0.62218	-0.817209	-0.974613	-0.408642
LMBR1	240	0.0185908	0.33334	3081646	0.0013229	-0.69437							0.150155	0.999995				0.0827419	0.999975				0.0172252	0.546174	3081644;3081646	0.0099265;0.0053114	0.64424;-0.4821	0.0185908	0.33334	3081646	0.0013229	-0.69437	0.0687099	0.566758	3081646	0.0029397	-0.66021	240	0.33334	0.39041	0.167921	0.31068	0.274452	0.447636	0.296379
SPEG	240	0.0271382	0.333665	2528554	0.0067292	0.63619							0.840698	0.999995				0.259296	0.999975				0.362317	0.999996				0.313167	0.999998				0.0271382	0.333665	2528554	0.0067292	0.63619	240	0.333665	0.0196814	-0.166167	-0.328314	-0.517741	-0.512694	-0.740638
BFAR	120	0.018679	0.33375	3649265	0.0060656	-0.4667							0.300895	0.999995				0.0251487	0.704677				0.0163043	0.541185				0.018679	0.33375	3649265	0.0060656	-0.4667	0.188739	0.917831				120	0.33375	0.231935	0.108236	0.267832	0.510967	0.38473	0.556346
CASP3	480	0.0273256	0.333834	2796500	0.00038539	1.1952							0.76007	0.999995				0.966001	0.999975				0.748541	0.999996				0.0652629	0.685736	2796500	0.00084969	1.1668	0.0273256	0.333834	2796500	0.00038539	1.1952	480	0.333834	0.279137	0.250746	0.251845	0.387148	0.282101	0.315244
LOC100129171	480	0.027257	0.333834	2601420	0.0022223	-0.67232							0.907333	0.999995				0.850729	0.999975				0.547181	0.999996				0.0519643	0.614031	2601420	0.003897	-0.69318	0.027257	0.333834	2601420	0.0022223	-0.67232	480	0.333834	0.380169	0.220465	0.600214	1.2635	2.06076	2.98775
PEX5	240	0.027478	0.333834	3403301	1.9496e-05	-0.6473							0.777429	0.999995				0.596993	0.999975				0.310797	0.999996	3403301	0.0067937	-0.42356	0.0866945	0.78702	3403301	0.00037186	-0.5988	0.027478	0.333834	3403301	1.9496e-05	-0.6473	240	0.333834	0.0155534	-0.226044	-0.000301475	0.0583515	0.297546	0.257228
PPP1R16A	240	0.0273842	0.333834	3120635	0.0021134	-0.62996							0.256334	0.999995				0.727712	0.999975				0.544119	0.999996				0.0856629	0.784969	3120639	0.0094972	0.79154	0.0273842	0.333834	3120635	0.0021134	-0.62996	240	0.333834	0.156593	0.0972521	-0.0831748	0.157526	0.372593	0.40122
QRICH1	240	0.0273884	0.333834	2673934	0.0022294	-0.59012							0.60546	0.999995				0.153658	0.999975				0.220643	0.999996				0.257679	0.999998				0.0273884	0.333834	2673934	0.0022294	-0.59012	240	0.333834	0.30822	0.0729951	0.184581	0.304211	0.424934	0.291119
FAM116A	120	0.0188792	0.335175	2678156	0.0015912	-0.69468							0.370007	0.999995				0.217016	0.999975	2678153	0.0055702	0.84782	0.0311381	0.76181	2678119;2678156	0.0035048;0.0026611	-0.84744;-0.68528	0.0188792	0.335175	2678156	0.0015912	-0.69468	0.0580661	0.512584	2678156	0.00081274	-0.68349	120	0.335175	0.529564	0.148473	0.576229	0.337861	0.633442	0.708858
SLC12A5	480	0.0277837	0.336977	3887275	0.0044919	-0.4947							0.971593	0.999995				0.971593	0.999975				0.899261	0.999996				0.0736822	0.729535	3887275	0.0045395	-0.50098	0.0277837	0.336977	3887275	0.0044919	-0.4947	480	0.336977	0	-0.0956705	0	-0.261872	-0.300614	-0.34558
EIF4G1	240	0.0192158	0.338231	2655708;2655735	0.0030363;0.0021761	0.75279;0.71917							0.854506	0.999995				0.59527	0.999975				0.204546	0.999996	2655735	0.001886	0.79081	0.0192158	0.338231	2655708;2655735	0.0030363;0.0021761	0.75279;0.71917	0.823139	0.999975				240	0.338231	0.221632	0.0978601	0.159918	0.259246	0.396243	0.384724
GNG12	240	0.0191773	0.338231	2417275	0.0044383	-0.47788							0.0756742	0.999995				0.0311714	0.791093	2417275	0.0044344	-0.51529	0.0149535	0.538231	2417275	0.0043298	-0.52831	0.0191773	0.338231	2417275	0.0044383	-0.47788	0.851576	0.999975				240	0.338231	0.546502	0.327362	0.571922	0.618593	0.64028	0
GNL2	240	0.019239	0.338231	2407197	0.0038936	0.64162							0.806938	0.999995				0.38448	0.999975				0.0697578	0.999996				0.019239	0.338231	2407197	0.0038936	0.64162	0.033771	0.38308	2407197	0.0069471	0.5911	240	0.338231	0.30527	0.244198	0.444959	0.852411	0.994106	0.982231
CAPN2	240	0.0281309	0.339808	2382124;2382172	0.0070393;0.0025764	-0.42596; 0.54286							0.962037	0.999995				0.397726	0.999975				0.490531	0.999996				0.279937	0.999998				0.0281309	0.339808	2382124;2382172	0.0070393;0.0025764	-0.42596; 0.54286	240	0.339808	0.277767	0.125006	0.337901	0.727374	0.956484	1.08521
TSC22D2	480	0.0281593	0.339808	2647656	4.6771e-05	-0.68458							0.766825	0.999995				0.594258	0.999975				0.748221	0.999996				0.874808	0.999998				0.0281593	0.339808	2647656	4.6771e-05	-0.68458	480	0.339808	0.319149	0.329497	0.285542	0.181994	0.56108	0.367312
COL2A1	240	0.0282953	0.340875	3452925	4.9601e-05	-0.91129							0.905289	0.999995				0.564615	0.999975				0.472837	0.999996				0.0722929	0.727087	3452925	0.0056547	-0.79836	0.0282953	0.340875	3452925	4.9601e-05	-0.91129	240	0.340875	-0.248553	-0.140026	-0.254806	-0.335758	-0.268634	-0.148798
CCND3	480	0.0286115	0.342955										0.197469	0.999995				0.129715	0.999975				0.170116	0.999996				0.0878115	0.789209				0.0286115	0.342955				480	0.342955	0.360782	0.16508	0.381231	0.561206	0.777756	0.609852
GCNT4	480	0.0285731	0.342955										0.970819	0.999995				0.982437	0.999975				0.782319	0.999996				0.192791	0.999998				0.0285731	0.342955				480	0.342955	0.575672	0	0.201172	0.633039	0.604196	0.895444
RIN2	240	0.0285233	0.342955	3878926	0.003686	0.5139							0.909116	0.999995				0.818322	0.999975				0.762505	0.999996				0.0841996	0.779269				0.0285233	0.342955	3878926	0.003686	0.5139	240	0.342955	0.183024	0.00645489	-0.0551455	-0.491088	-0.578507	-0.333881
FBXO33	120	0.00785565	0.346607	3562103	0.00010243	-0.69557							0.909825	0.999995				0.646494	0.999975				0.00785565	0.346607	3562103	0.00010243	-0.69557	0.210627	0.999998	3562103	0.0030966	-0.60827	0.163789	0.865175	3562103	0.0031035	-0.52406	120	0.346607	0.146974	0.334518	0.45152	0.406611	-0.158459	0.241077
TMBIM6	240	0.0198849	0.347046	3414192	5.7784e-06	-0.98279							0.528875	0.999995				0.656342	0.999975				0.883891	0.999996				0.0198849	0.347046	3414192	5.7784e-06	-0.98279	0.0668837	0.557468	3414192	7.936e-05	-0.80793	240	0.347046	0.0187956	0.0287005	0.0115299	0.0370601	0.0761225	0.178205
FAM62B	240	0.0290672	0.347258	3082291;3082313	0.0032243;0.0046878	0.58106;-0.60088							0.730522	0.999995				0.0256884	0.706631	3082291	0.0031846	0.68416	0.0727763	0.999996	3082291	0.009684	0.66618	0.0691651	0.708156				0.0290672	0.347258	3082291;3082313	0.0032243;0.0046878	0.58106;-0.60088	240	0.347258	0.317047	0.0545105	0.126679	0.18326	0.188034	0.296699
NCF2	240	0.0290673	0.347258										0.79896	0.999995				0.314704	0.999975				0.0582094	0.999996	2447445	0.0011023	1.003	0.0546596	0.635462	2447422	0.0099074	0.68983	0.0290673	0.347258				240	0.347258	0.261172	0.0641343	0.143199	0.117155	0.182965	0.587513
NASP_chr1	120	0.0200306	0.347905										0.476615	0.999995				0.116075	0.999975				0.0170929	0.546174				0.0200306	0.347905				0.309994	0.999975				120	0.347905	0.299884	-0.00261749	-0.205101	-0.169222	-0.249478	-0.226165
TNFSF10	60	0.00803514	0.350255	2705720	8.0814e-05	0.97371							0.100949	0.999995	2705720	0.0017624	0.72393	0.0167174	0.555141	2705720	0.00054381	0.87317	0.00803514	0.350255	2705720	8.0814e-05	0.97371	0.253341	0.999998	2705720	0.0086252	0.73603	0.490903	0.999975				60	0.350255	0.44802	0.266416	0.28961	-0.00741512	-1.07671	-0.601996
ATXN7L1	480	0.0293933	0.350568	3066646	0.0040879	-0.74178							0.84512	0.999995				0.601405	0.999975				0.621255	0.999996				0.199071	0.999998				0.0293933	0.350568	3066646	0.0040879	-0.74178	480	0.350568	-0.111516	0.240118	-0.20319	-0.037405	0.00334909	-0.0772828
METTL7A	480	0.0298266	0.353384	3414741	0.00037516	-0.817							0.88668	0.999995				0.945845	0.999975				0.878443	0.999996				0.616543	0.999998				0.0298266	0.353384	3414741	0.00037516	-0.817	480	0.353384	-0.00107262	-0.355546	-0.190062	-0.0895165	-0.384377	-1.47798
NEK4	240	0.0300692	0.355085	2676383;2676385	0.0012373;0.00044254	-0.71387; -0.8239							0.841778	0.999995				0.863743	0.999975				0.802397	0.999996				0.292535	0.999998	2676385	0.0028465	-0.79228	0.0300692	0.355085	2676383;2676385	0.0012373;0.00044254	-0.71387; -0.8239	240	0.355085	0.267936	0.0421436	-0.0406406	0.192783	0.271284	0.255502
LAMP2	480	0.0301664	0.355646										0.588087	0.999995				0.01628	0.550768				0.605739	0.999996				0.334395	0.999998				0.0301664	0.355646				480	0.355646	0.0501202	-0.111837	0.10313	0.0208978	-0.0876077	-0.0220238
SERP1	240	0.0304051	0.357284	2700760	0.0046254	-0.88438							0.211844	0.999995				0.0266288	0.724103	2700735	0.0083879	0.87319	0.275021	0.999996				0.285268	0.999998				0.0304051	0.357284	2700760	0.0046254	-0.88438	240	0.357284	0.811911	0.59451	0.838302	0.770939	0.929547	0.917375
SLC25A37	240	0.0304013	0.357284	3090011	0.00013312	-0.789							0.778936	0.999995				0.705732	0.999975				0.544952	0.999996				0.0369595	0.513467	3090011	0.0089504	-0.64971	0.0304013	0.357284	3090011	0.00013312	-0.789	240	0.357284	0.310304	-0.092267	0.058801	0.537501	0.878604	0.669355
ADPGK	240	0.030686	0.35949	3632307	0.0024258	0.66042							0.0467169	0.999995	3632307	0.0038051	0.68369	0.0550993	0.994845	3632307	0.0039854	0.66367	0.221205	0.999996	3632307	0.007315	0.61848	0.056947	0.646427	3632307	0.0041154	0.66154	0.030686	0.35949	3632307	0.0024258	0.66042	240	0.35949	-0.045483	-0.18734	0.0995682	0.211614	0.237752	0.247842
PDE4D	480	0.030693	0.35949										0.8271	0.999995				0.457077	0.999975				0.0738675	0.999996				0.125789	0.939299				0.030693	0.35949				480	0.35949	0.376253	0.329047	0.666291	0.526381	0.325326	0.172126
ZNF326	240	0.0209138	0.359743										0.403323	0.999995				0.052869	0.986805				0.0573571	0.999996				0.0209138	0.359743				0.0902096	0.659146				240	0.359743	0.384269	0.031392	0.0199786	0.26498	-0.092917	-0.530339
DDX31	480	0.0308775	0.360472	3228240	0.0082192	0.64205							0.775669	0.999995				0.538571	0.999975				0.614912	0.999996				0.237872	0.999998				0.0308775	0.360472	3228240	0.0082192	0.64205	480	0.360472	-0.134828	-0.226444	-0.0466962	0.565811	0.702892	0.584658
PROSC	240	0.0308362	0.360472	3094289	0.0015599	-0.6362							0.83184	0.999995				0.665194	0.999975				0.362248	0.999996				0.0245203	0.393635	3094289	0.00096345	-0.67296	0.0308362	0.360472	3094289	0.0015599	-0.6362	240	0.360472	0.432904	0.130765	0.234477	0.496036	0.411348	0.455996
PSMA5	240	0.0309308	0.360507										0.660423	0.999995				0.121059	0.999975				0.314653	0.999996				0.386842	0.999998				0.0309308	0.360507				240	0.360507	0.239828	0.185336	0.407332	0.296352	0.785662	0.608387
SNRPD3	120	0.00847469	0.360723	3940194	0.00043408	0.76339							0.437676	0.999995				0.043365	0.897954	3940194	0.00092146	0.69927	0.00847469	0.360723	3940194	0.00043408	0.76339	0.0394804	0.527361	3940194	0.0010037	0.69184	0.150661	0.843193	3940194	0.0096136	0.54822	120	0.360723	0.116121	-0.197722	-0.165097	-0.188663	-0.102215	0.156075
CHMP6	240	0.0211748	0.360823	3737649	0.00019482	-0.5381							0.842054	0.999995				0.0421448	0.88541	3737649	0.00037531	-0.56707	0.0594433	0.999996	3737649	0.00045992	-0.5385	0.0211748	0.360823	3737649	0.00019482	-0.5381	0.273267	0.999975				240	0.360823	0.0119644	0.255583	0.114616	0.105293	0.0764431	0.10164
RRP1B	240	0.0212745	0.361666	3923230;3923242	0.0013166;0.0060316	0.98407;-0.59096							0.936078	0.999995				0.490565	0.999975	3923230	0.0048563	1.0215	0.119987	0.999996	3923230	0.0010488	1.1125	0.0212745	0.361666	3923230;3923242	0.0013166;0.0060316	0.98407;-0.59096	0.0403902	0.428976	3923230;3923241	0.0038914;0.0060055	0.89284;0.77573	240	0.361666	-0.00771496	-0.0659144	0.0169622	0.391899	0.482234	0.68033
TRIM33	240	0.0213425	0.361969	2429086;2429142	0.0051014;0.0093957	-0.51413;-0.52401							0.665611	0.999995				0.794491	0.999975				0.347428	0.999996				0.0213425	0.361969	2429086;2429142	0.0051014;0.0093957	-0.51413;-0.52401	0.20369	0.951171				240	0.361969	0.386793	0.155885	0.130194	0.326541	0.3482	0.0847377
CTSC	240	0.03129	0.364018	3385795	0.00071172	-0.68648							0.658329	0.999995				0.176402	0.999975				0.358766	0.999996				0.0476613	0.591295				0.03129	0.364018	3385795	0.00071172	-0.68648	240	0.364018	0.177212	0.153615	0.172996	0.284713	0.467598	0.6487
USP39	480	0.0313336	0.364018	2491721	0.00024976	1.0063							0.614662	0.999995	2491721	0.0031704	0.81491	0.241495	0.999975	2491721	0.00079869	1.0305	0.342558	0.999996	2491721	0.002603	1.0145	0.21887	0.999998	2491721	0.0028451	0.83191	0.0313336	0.364018	2491721	0.00024976	1.0063	480	0.364018	0.340519	0.100356	0.139044	0.105448	0.206399	0.229721
PTP4A1	480	0.0314162	0.364388	2911916	0.0014412	-0.65631							0.165655	0.999995				0.116255	0.999975				0.0537528	0.98221	2911916	0.0083485	-0.60772	0.0585022	0.651752	2911916	0.0084809	-0.57042	0.0314162	0.364388	2911916	0.0014412	-0.65631	480	0.364388	0.722735	0.54942	0.775271	0.562336	0.665361	0.753764
KIAA1875	60	0.00871899	0.366806	3120088	0.0037928	0.65343							0.53727	0.999995				0.297959	0.999975				0.00871899	0.366806	3120088	0.0037928	0.65343	0.0225645	0.371335	3120088	0.009104	0.57731	0.356044	0.999975				60	0.366806	-0.138333	0.079676	-0.151159	-0.149085	-0.113574	-0.110325
IL13RA1	480	0.031791	0.368139	3988548	6.1622e-06	-0.87448							0.901094	0.999995				0.312739	0.999975				0.566491	0.999996				0.363826	0.999998	3988548	0.00017662	-0.56862	0.031791	0.368139	3988548	6.1622e-06	-0.87448	480	0.368139	0.100286	0.00575578	0.237237	0.229278	0.396476	0.835062
ZNF750	60	0.00698436	0.370069	3775343	2.8868e-05	-0.91247							0.85724	0.999995				0.00698436	0.370069	3775343	2.8868e-05	-0.91247	0.959824	0.999996				0.858734	0.999998				0.442516	0.999975				60	0.370069	-0.202136	0.598315	0.896728	0	-0.714969	-0.799475
OGFR	120	0.022403	0.371215	3892944	2.5418e-05	-0.89269							0.864125	0.999995				0.87089	0.999975				0.438995	0.999996				0.022403	0.371215	3892944	2.5418e-05	-0.89269	0.391257	0.999975	3892944	0.0077273	-0.59323	120	0.371215	-0.0524309	-0.0688197	0.0175725	0.431152	0.365562	0.208763
PPP3CC	240	0.0221311	0.371215	3089428	0.0050524	0.94271							0.347287	0.999995				0.174117	0.999975	3089428	0.0089254	0.82113	0.057487	0.999996	3089428	0.0073486	0.84756	0.0221311	0.371215	3089428	0.0050524	0.94271	0.294335	0.999975				240	0.371215	0.327118	0.196084	0.527071	0.84779	1.02579	1.05403
PRDM1	240	0.0222495	0.371215	2919692	0.00031195	-0.86755							0.0200545	0.999995	2919693	0.0044824	0.67654	0.00793584	0.391685	2919692;2919693	0.0033136;0.0062315	-0.7859;0.63922	0.0104272	0.421513	2919692	0.00031219	-0.89038	0.0222495	0.371215	2919692	0.00031195	-0.86755	0.0773865	0.61091	2919692	0.0015946	-0.8033	240	0.371215	0.727023	0.992817	1.33343	1.31334	0.604482	0.565307
SNHG7_chr9	240	0.02227	0.371215	3230356	0.0017217	-0.55882							0.948902	0.999995				0.948902	0.999975				0.938477	0.999996				0.02227	0.371215	3230356	0.0017217	-0.55882	0.0917533	0.662997				240	0.371215	0	-0.268088	0	0.150571	0.273551	0.0673341
SP140	240	0.0226214	0.371425	2531260	0.0011664	-0.95299							0.665719	0.999995				0.881542	0.999975				0.606436	0.999996				0.0226214	0.371425	2531260	0.0011664	-0.95299	0.324299	0.999975				240	0.371425	0.295105	0.333264	0.267779	0.578063	0.450005	0.170088
FBXL6	480	0.0321603	0.371814	3158492	0.0021282	-0.61588							0.962649	0.999995				0.864262	0.999975				0.592965	0.999996				0.0831074	0.772952	3158492	0.0077611	-0.5235	0.0321603	0.371814	3158492	0.0021282	-0.61588	480	0.371814	-0.350691	-0.187725	-0.156043	0.203092	0.427313	0.483931
EXOC8	240	0.0323003	0.372459										0.535276	0.999995				0.485356	0.999975				0.309103	0.999996				0.161858	0.999998				0.0323003	0.372459				240	0.372459	0.355419	0.415554	0.5004	0.562749	0.352262	0.31326
MBD4	480	0.03232	0.372459	2694787	0.00036812	-0.74195							0.749585	0.999995				0.440146	0.999975				0.0493922	0.945508	2694787	0.0023235	-0.68271	0.0751107	0.737274	2694787	0.00078311	-0.7396	0.03232	0.372459	2694787	0.00036812	-0.74195	480	0.372459	0.432791	0.192547	0.445724	0.761826	0.323801	0.429555
PGRMC2	240	0.0228505	0.372639										0.0285497	0.999995	2785138	0.0079159	-0.46651	0.0264623	0.722301	2785123;2785138	0.0090811;0.0068713	0.67423;-0.49373	0.0637677	0.999996				0.0228505	0.372639				0.196151	0.933605				240	0.372639	0.356529	0.100043	0.0939656	-0.0757896	-0.204528	-0.587375
HIF1A	240	0.0326431	0.374977	3539094;3539100	0.0052761;0.0068422	0.77097;0.64717							0.501527	0.999995				0.043952	0.899766				0.0218229	0.621695	3539100	0.0037317	0.75252	0.0351889	0.501268	3539100	0.0043613	0.69236	0.0326431	0.374977	3539094;3539100	0.0052761;0.0068422	0.77097;0.64717	240	0.374977	0.0287773	0.278009	0.435305	0.549286	0.696352	0.476887
ANAPC4	480	0.0331793	0.379519	2721849	0.0008481	-0.57427							0.850572	0.999995				0.429599	0.999975				0.271393	0.999996	2721849	0.0039755	-0.57691	0.176356	0.999998	2721849	0.00043699	-0.62329	0.0331793	0.379519	2721849	0.0008481	-0.57427	480	0.379519	0.363166	0.180592	0.259336	0.179844	0.32944	0.209544
POLE3	240	0.0331382	0.379519	3221654	0.0041911	0.83919							0.602492	0.999995				0.0620877	0.999975				0.0479468	0.940184	3221654	0.0085113	0.84058	0.0755698	0.737274	3221654	0.0031304	0.89191	0.0331382	0.379519	3221654	0.0041911	0.83919	240	0.379519	-0.0927178	-0.1282	0.0490102	-0.105923	-0.00441131	0.0895879
SEC63_chr6	480	0.0331973	0.379519	2968107	0.0042406	-0.45225							0.277917	0.999995	2968084	0.0074611	0.69525	0.172215	0.999975	2968084	0.0093117	0.64705	0.619023	0.999996				0.215933	0.999998				0.0331973	0.379519	2968107	0.0042406	-0.45225	480	0.379519	0.423372	0.299185	0.434462	0.216183	0.381247	0.37494
IL1RAP	40	0.00738767	0.382262	2657860	0.003352	0.68189							0.647031	0.999995				0.00738767	0.382262	2657860	0.003352	0.68189	0.386296	0.999996				0.650178	0.999998				0.527848	0.999975				40	0.382262	0.337747	0.14207	0.675016	1.23182	1.45791	1.32763
KLC4	480	0.0336128	0.383047										0.888884	0.999995				0.802202	0.999975				0.897004	0.999996				0.810994	0.999998				0.0336128	0.383047				480	0.383047	0.261728	0.164307	0.028434	0.0131629	-0.369884	-0.339165
RAD17_chr5	240	0.033776	0.38308	2813555	0.0062606	-0.60212							0.651617	0.999995				0.469827	0.999975				0.134579	0.999996	2813552	0.0054847	1.001	0.0284188	0.434555	2813552	0.0043755	0.97844	0.033776	0.38308	2813555	0.0062606	-0.60212	240	0.38308	0.261651	0.057653	0.0616562	0.204859	0.280504	0.366131
ZDHHC18	240	0.0337194	0.38308	2326753	0.00013957	-0.61486							0.872648	0.999995				0.947192	0.999975				0.890499	0.999996				0.168526	0.999998	2326753	0.0043331	-0.53698	0.0337194	0.38308	2326753	0.00013957	-0.61486	240	0.38308	0.171388	0.1913	0.166462	0.478606	0.572804	0.40781
PAM	240	0.0338938	0.383324	2822220	1.248e-06	-0.74058							0.69376	0.999995	2822220	0.0022334	-0.49029	0.362756	0.999975	2822220	0.0018459	-0.55917	0.0841892	0.999996	2822220	2.0945e-05	-0.69272	0.0801032	0.758033	2822220	1.3592e-05	-0.71087	0.0338938	0.383324	2822220	1.248e-06	-0.74058	240	0.383324	0.341479	0.176358	0.239197	0.230766	0.342878	0.246483
TMEM131	240	0.0339045	0.383324	2566179	0.00051604	0.99287							0.65355	0.999995				0.244501	0.999975				0.406786	0.999996				0.428207	0.999998	2566178	0.0080574	0.68239	0.0339045	0.383324	2566179	0.00051604	0.99287	240	0.383324	0.326182	0.0216804	0.149293	0.155778	0.232367	0.162831
CYB561	480	0.0339929	0.383718										0.796346	0.999995				0.609412	0.999975				0.514211	0.999996				0.106014	0.865403				0.0339929	0.383718				480	0.383718	-0.179252	-0.0168575	-0.221988	-0.306712	-0.18038	0.0433515
TGS1	60	0.00757693	0.385429	3098942;3098945	2.3755e-05; 0.0011484	1.4839;0.87965							0.011627	0.999995	3098942;3098945	5.0432e-05; 0.0031156	1.407;0.79153	0.00757693	0.385429	3098942;3098945	2.3755e-05; 0.0011484	1.4839;0.87965	0.277057	0.999996	3098942	0.00095421	1.3406	0.285315	0.999998	3098942	0.0011833	1.1094	0.887029	0.999975				60	0.385429	0.282337	0.071617	0.221419	0.610833	0.647976	0.748644
XPO7	60	0.00759519	0.385429	3089011;3089027	0.0040931;0.00025687	-0.55163; 1.1123							0.552403	0.999995	3089027	0.0081014	0.83302	0.00759519	0.385429	3089011;3089027	0.0040931;0.00025687	-0.55163; 1.1123	0.505117	0.999996				0.468459	0.999998				0.0615059	0.526507	3089027	3.7994e-05	1.0906	60	0.385429	0.291803	0.0862372	0.137641	0.128396	0.152887	0.183374
PLOD1	240	0.03458	0.38851	2320590	0.00090875	-0.57681							0.949791	0.999995				0.834198	0.999975				0.751832	0.999996				0.536994	0.999998				0.03458	0.38851	2320590	0.00090875	-0.57681	240	0.38851	0.0537101	0.0866742	-0.0192336	0.184288	0.463401	0.726462
NUP98	480	0.0346889	0.389124	3359988	1.761e-07	-0.73652							0.995505	0.999995				0.520246	0.999975				0.522373	0.999996	3359988	0.0050218	-0.52624	0.22455	0.999998	3359988	4.5985e-06	-0.68638	0.0346889	0.389124	3359988	1.761e-07	-0.73652	480	0.389124	-0.0363558	-0.00269517	0.207903	0.426531	0.440358	0.388742
COPA	60	0.0077795	0.389299	2440159;2440162	0.00018914;0.00026285	0.80735;-0.64802							0.588058	0.999995	2440159	0.0020736	0.63639	0.0077795	0.389299	2440159;2440162	0.00018914;0.00026285	0.80735;-0.64802	0.0472579	0.937271	2440159	2.9949e-05	0.87286	0.1408	0.992983	2440159	3.0673e-05	0.819	0.220967	0.977035	2440159	0.0017751	0.69929	60	0.389299	0.243508	-0.0193659	0.111238	0.298372	0.231186	0.165427
DGCR5	480	0.0348468	0.390284										0.98473	0.999995				1	1				1	1				0.828647	0.999998				0.0348468	0.390284				480	0.390284	-0.180115	0	0	0	-0.0779982	-0.0594725
DIXDC1	40	0.00799024	0.391685	3348827	5.8273e-05	1.2452							0.619759	0.999995				0.00799024	0.391685	3348827	5.8273e-05	1.2452	0.617233	0.999996				0.998772	0.999998				0.982972	0.999975				40	0.391685	0.0600205	0.361803	0.261294	0.0242151	-0.27118	-0.573209
CDKN3	480	0.0352148	0.393178										0.591583	0.999995				0.455612	0.999975				0.317776	0.999996				0.0285007	0.434555	3536338	0.0091945	-0.58533	0.0352148	0.393178				480	0.393178	0.0848467	-0.00410882	0.20158	0.236536	-0.113642	-0.00401963
SLC4A1AP	240	0.0353552	0.393528	2474719	0.00066921	0.96757							0.0897999	0.999995	2474719	0.0015115	0.95328	0.00822083	0.397579	2474719	0.00015136	1.0796	0.0319132	0.76181	2474719	0.0029261	0.98163	0.0356747	0.504673	2474719	0.0029423	0.92807	0.0353552	0.393528	2474719	0.00066921	0.96757	240	0.393528	0.434264	0.143442	0.259532	0.424061	0.136723	0.332221
SLC35A3	240	0.0247826	0.396082	2348720	0.0035724	1.1104							0.0561197	0.999995	2348720	0.00054449	1.2663	0.0867738	0.999975				0.0734309	0.999996				0.0247826	0.396082	2348720	0.0035724	1.1104	0.135051	0.802442				240	0.396082	0.499601	-0.115677	0.381956	0.408088	0.586111	0.455377
EFNB1	240	0.0249827	0.397517	3980176	0.00080066	-0.67921							0.363864	0.999995				0.340579	0.999975				0.390563	0.999996				0.0249827	0.397517	3980176	0.00080066	-0.67921	0.133335	0.799116				240	0.397517	-0.0682441	0.20107	0.202139	0.513959	0.529117	0.36123
MED28	120	0.024949	0.397517	2720196	0.0024853	-0.59568							0.319542	0.999995				0.190865	0.999975				0.125729	0.999996				0.024949	0.397517	2720196	0.0024853	-0.59568	0.0560576	0.507033	2720196	0.0053645	-0.53394	120	0.397517	0.0444977	0.0561435	0.114126	0.442162	0.350108	0.229181
LRCH3	240	0.025077	0.398139	2659965;2659979	0.001502;0.0025339	-0.63757;-0.59449							0.448411	0.999995				0.313914	0.999975				0.0213321	0.612537	2659965;2659979	0.0011777;0.0032674	-0.71145;-0.60166	0.025077	0.398139	2659965;2659979	0.001502;0.0025339	-0.63757;-0.59449	0.143993	0.824066				240	0.398139	0.383885	0.188492	0.509994	0.47699	0.582729	0.613129
AGAP3	240	0.0360361	0.399532	3031920	0.00013314	0.85354							0.571612	0.999995				0.202326	0.999975	3031920	0.0015581	0.74854	0.245661	0.999996	3031920	0.00063191	0.83549	0.103851	0.857479	3031920	0.00040386	0.83415	0.0360361	0.399532	3031920	0.00013314	0.85354	240	0.399532	0.0463854	0.00997739	-0.220803	-0.304811	-0.155029	-0.404209
MYST3	240	0.0361181	0.399532										0.754277	0.999995				0.210203	0.999975				0.301748	0.999996				0.123936	0.931853	3133161	0.0098219	0.75337	0.0361181	0.399532				240	0.399532	-0.0612748	-0.135806	-0.0834968	0.0287004	-0.0144339	0.126031
RBM39	480	0.0361741	0.399532	3904278	0.0072746	-0.43183							0.781457	0.999995				0.0673767	0.999975	3904278	0.0025131	-0.51322	0.20586	0.999996				0.150095	0.999998				0.0361741	0.399532	3904278	0.0072746	-0.43183	480	0.399532	-0.0716986	-0.262576	-0.0949469	-0.34841	-0.350618	-0.307075
RGPD5	240	0.0361532	0.399532	2499206	0.0064088	0.89343							0.37895	0.999995				0.0881539	0.999975				0.0671854	0.999996	2499206	0.0077544	0.87622	0.0261742	0.409249	2499206	0.0023334	0.97203	0.0361532	0.399532	2499206	0.0064088	0.89343	240	0.399532	0.379327	0.114857	0.356794	0.639286	0.653329	0.537057
ACE	60	0.00853501	0.399573	3730694	0.00014065	0.8848							0.668808	0.999995				0.00853501	0.399573	3730694	0.00014065	0.8848	0.892008	0.999996				1	1				0.952653	0.999975				60	0.399573	-0.132796	0.453428	-0.0470646	0	0	-0.0368539
ACSL3	60	0.00856547	0.399573	2529597	0.0068445	-0.62833							0.0316831	0.999995	2529564	0.0053057	0.8639	0.00856547	0.399573	2529597	0.0068445	-0.62833	0.38372	0.999996				0.068156	0.704832	2529564	0.00050316	1.0268	0.108026	0.721651	2529564	0.008757	0.80389	60	0.399573	0.483629	0.131592	0.248058	0.298306	0.269988	0.0203375
LAMC1	60	0.00859476	0.399573										0.404972	0.999995				0.00859476	0.399573				0.103829	0.999996				0.115873	0.896147				0.0458116	0.456688				60	0.399573	0.238017	0.0939239	0.0965601	0.0589645	0.0466241	-0.199184
MKLN1	60	0.00851939	0.399573	3024346	0.0013185	0.82991							0.0900612	0.999995	3024346	0.0054332	0.75409	0.00851939	0.399573	3024346	0.0013185	0.82991	0.0685897	0.999996	3024307	0.0015374	1.0987	0.0820346	0.768928	3024307	0.001482	1.0583	0.165315	0.86659				60	0.399573	0.378185	0.0545962	0.0360396	0.383424	0.38488	0.287678
MRPS35	240	0.0365027	0.401306	3409337	0.001688	-0.7928							0.783948	0.999995				0.708362	0.999975				0.101455	0.999996	3409337	0.0022454	-0.83068	0.0892945	0.795593	3409337	0.0019508	-0.82066	0.0365027	0.401306	3409337	0.001688	-0.7928	240	0.401306	0.160326	0.00517378	0.411655	0.484236	0.646045	0.802018
ZNF200	480	0.0364931	0.401306										0.51184	0.999995				0.943682	0.999975				0.81614	0.999996				0.0278308	0.430481				0.0364931	0.401306				480	0.401306	-0.290734	-0.0037436	0	0.260653	0.138024	0.325041
MST1R	240	0.0367625	0.402311	2674960	0.0049322	-0.72802							0.915033	0.999995				0.631903	0.999975				0.328787	0.999996				0.0672236	0.698023				0.0367625	0.402311	2674960	0.0049322	-0.72802	240	0.402311	-0.00159757	0.0106417	-0.0373266	0.478662	0.614816	0.847171
NEURL4	480	0.037181	0.406019										0.0492236	0.999995	3743624	0.0032837	-0.77554	0.0313986	0.791093	3743658	0.0053934	-0.6003	0.393222	0.999996				0.0719411	0.726263				0.037181	0.406019				480	0.406019	0.0709468	0.0720384	0.0175242	-0.33582	-0.199403	-0.192493
TSEN2_chr3	240	0.0372299	0.406019	2611130	0.0058119	-0.69407							0.97371	0.999995				0.919436	0.999975				0.472425	0.999996				0.0894904	0.795657				0.0372299	0.406019	2611130	0.0058119	-0.69407	240	0.406019	0.245246	0.0164633	0.254089	0.268226	0.669359	0.585131
GPN1	240	0.025929	0.406296	2474683;2474698	0.0035958;0.0038474	-0.63426;-0.58795							0.727292	0.999995				0.207808	0.999975	2474683	0.0090961	-0.59442	0.0199183	0.598045	2474683;2474698	0.003678;0.0090203	-0.64853;-0.55759	0.025929	0.406296	2474683;2474698	0.0035958;0.0038474	-0.63426;-0.58795	0.0621394	0.52837	2474683	0.00095905	-0.65619	240	0.406296	0.326919	0.176887	0.335921	0.572358	0.560091	0.625816
NUTF2_chr16	480	0.0375361	0.408284	3665868	0.0030577	-0.46764							0.712533	0.999995				0.860989	0.999975				0.659983	0.999996				0.577799	0.999998				0.0375361	0.408284	3665868	0.0030577	-0.46764	480	0.408284	-0.176792	-7.31454e-05	0.0808781	0.179029	0.364356	0.33335
ZNF251	60	0.00890544	0.408743	3158420	0.00011596	0.97128							0.297411	0.999995				0.00890544	0.408743	3158420	0.00011596	0.97128	0.111275	0.999996	3158420	0.0065431	0.86009	0.114014	0.890978				0.0419592	0.437087	3158420	0.0045332	0.78822	60	0.408743	0.163252	0.0220845	-0.113137	-0.407785	-0.0838969	-0.0760843
ASL	480	0.0377559	0.409431	3005373;3005409	0.0017407;0.0058285	-0.5836;-0.53354							0.612486	0.999995				0.424043	0.999975				0.175144	0.999996	3005373	0.0048929	-0.58651	0.0808322	0.762616	3005373	0.004016	-0.56889	0.0377559	0.409431	3005373;3005409	0.0017407;0.0058285	-0.5836;-0.53354	480	0.409431	0.129964	0.077101	0.098425	0.229915	0.255251	0.313964
TMEM161B	240	0.037711	0.409431										0.301529	0.999995				0.0200293	0.611572	2866056	0.0028805	0.84725	0.13585	0.999996				0.173482	0.999998				0.037711	0.409431				240	0.409431	0.489135	-0.169388	0.134728	-0.030496	0.210349	0.11719
DNAJC5	480	0.0379357	0.410761	3893797	0.0033048	-0.5016							0.924691	0.999995				0.770052	0.999975				0.671385	0.999996				0.0739288	0.730973	3893797	0.0032456	-0.5278	0.0379357	0.410761	3893797	0.0033048	-0.5016	480	0.410761	-0.177076	-0.00845972	0.0296516	0.299678	0.464556	0.497823
PAXIP1	240	0.0265153	0.41279	3080880;3080883	0.0073311;0.0075972	-0.53799;-0.78487							0.408156	0.999995				0.167901	0.999975				0.0385554	0.832796	3080880	0.0081823	-0.5607	0.0265153	0.41279	3080880;3080883	0.0073311;0.0075972	-0.53799;-0.78487	0.157973	0.85525				240	0.41279	0.371228	0.0749566	0.165067	0.395035	0.51891	0.378916
ZNF652_chr17	240	0.0265035	0.41279										0.884032	0.999995				0.759416	0.999975				0.685409	0.999996				0.0265035	0.41279				0.206006	0.952813				240	0.41279	-0.0346793	-0.102846	-0.13177	-0.768205	-0.895211	-0.287463
SLC30A5	480	0.038299	0.414068	2813367	0.0037132	-0.52233							0.746939	0.999995				0.248884	0.999975				0.467158	0.999996				0.337254	0.999998	2813367	0.0072802	-0.47557	0.038299	0.414068	2813367	0.0037132	-0.52233	480	0.414068	0.240776	-0.000235436	0.0688421	0.260164	0.307666	0.501703
CD99L2	480	0.0383983	0.414517	4025790	0.0014887	0.79696							0.934993	0.999995				0.810606	0.999975				0.222593	0.999996				0.324212	0.999998				0.0383983	0.414517	4025790	0.0014887	0.79696	480	0.414517	-0.191254	0	-0.0409461	-0.167622	-0.152137	0.0364911
CUL3	240	0.0385089	0.415085	2601616	8.7239e-05	-0.6885							0.622344	0.999995				0.252167	0.999975				0.107168	0.999996	2601616	0.0065258	-0.53027	0.146261	0.999998	2601616	0.0055577	-0.56104	0.0385089	0.415085	2601616	8.7239e-05	-0.6885	240	0.415085	0.224349	0.115489	0.344592	0.457809	0.532822	0.460314
THUMPD3_chr3	60	0.00916808	0.415504	2609567	0.0041396	0.75076							0.079054	0.999995				0.00916808	0.415504	2609567	0.0041396	0.75076	0.178059	0.999996				0.0931896	0.808316				0.103158	0.706916				60	0.415504	0.407442	0.122227	0.326203	0.229179	0.295014	0.310408
HOOK1	120	0.0102474	0.416572	2338629	0.00023458	-0.72472							0.784424	0.999995				0.413498	0.999975	2338643	0.0066964	0.7939	0.0102474	0.416572	2338629	0.00023458	-0.72472	0.18323	0.999998				0.630135	0.999975				120	0.416572	0.456828	0.0660346	0.260782	0.27411	-0.141842	-0.333299
ZYX	480	0.0387686	0.417258										0.756242	0.999995				0.566902	0.999975				0.522569	0.999996				0.235663	0.999998				0.0387686	0.417258				480	0.417258	0.167191	0.502128	0.55614	0.805755	0.969278	0.715156
C14orf100	40	0.00953562	0.421556										0.452313	0.999995				0.00953562	0.421556				0.21812	0.999996				0.308697	0.999998				0.141037	0.819138				40	0.421556	0.0856251	-0.0397216	0.106234	0.0256045	0.120262	0.255313
PIP4K2C	240	0.0393992	0.423409	3418305	0.00015197	-0.72059							0.845789	0.999995				0.751674	0.999975				0.671109	0.999996				0.260293	0.999998	3418305	0.0035966	-0.60807	0.0393992	0.423409	3418305	0.00015197	-0.72059	240	0.423409	0.054722	-0.181216	0.16017	0.397973	0.510861	0.615505
COL12A1	60	0.0096912	0.423842	2961228;2961237;2961273	0.0055698;0.0085005; 0.008127	0.64322;0.65587;0.81976							0.504944	0.999995	2961274	0.0087088	0.61068	0.0096912	0.423842	2961228;2961237;2961273	0.0055698;0.0085005; 0.008127	0.64322;0.65587;0.81976	0.0200765	0.598057	2961264;2961273	0.0019633; 0.003473	0.98908;0.89177	0.0704342	0.715093	2961264;2961273	0.00064631; 0.0041655	1.0198;0.81396	0.533073	0.999975				60	0.423842	0.29389	0.0271872	0.0756408	0.00932956	0.0959137	-0.103319
2009-03-06	60	0.00988142	0.423842	2801650	0.0060863	-0.41026							0.337471	0.999995				0.00988142	0.423842	2801650	0.0060863	-0.41026	0.105557	0.999996				0.127658	0.944725				0.249372	0.999975	2801684	0.003099	0.55889	60	0.423842	0.285323	0.0775979	0.214534	0.230258	0.115892	-0.166013
SUMF2	60	0.00971034	0.423842	3003237;3003256	0.0011022;0.00069192	-0.77907; 0.79454							0.130962	0.999995	3003256	0.0010223	0.73511	0.00971034	0.423842	3003237;3003256	0.0011022;0.00069192	-0.77907; 0.79454	0.0989041	0.999996				0.0556207	0.639521				0.753563	0.999975				60	0.423842	0.149349	0.0637069	-0.0648704	-0.117006	-0.181017	-0.418333
THG1L	60	0.00984516	0.423842	2837491	0.00026933	0.91554							0.070896	0.999995	2837491	0.0010314	0.85766	0.00984516	0.423842	2837491	0.00026933	0.91554	0.0633027	0.999996	2837491	0.0076736	0.80358	0.0604456	0.662534	2837491	0.0086361	0.69004	0.0521524	0.489263	2837491	0.0011877	0.81855	60	0.423842	0.372459	0.189632	0.198236	0.212392	0.244193	0.128385
SCARB2	240	0.0395386	0.424271	2774092	0.00050407	1.0506							0.0386866	0.999995	2774092	0.002971	1.0389	0.0148995	0.521194	2774092	0.0029654	1.0354	0.506484	0.999996				0.639868	0.999998				0.0395386	0.424271	2774092	0.00050407	1.0506	240	0.424271	0.42268	0.141767	0.267005	0.193944	0.232847	-0.0547006
DPH3	480	0.0396528	0.42486										0.88344	0.999995				0.670888	0.999975				0.165551	0.999996				0.0940041	0.812448				0.0396528	0.42486				480	0.42486	0.389091	0.168277	0.510434	0.782156	0.982953	0.939469
GTF2F2	240	0.0399437	0.426874										0.0897601	0.999995				0.066875	0.999975				0.170305	0.999996				0.0408982	0.530382	3488131	0.003516	0.8971	0.0399437	0.426874				240	0.426874	0.0726208	0.0265237	0.178093	-0.107908	0.136897	0.229727
ING1	480	0.0399599	0.426874										0.460135	0.999995				0.0283126	0.749169				0.0240076	0.655544				0.13653	0.973403				0.0399599	0.426874				480	0.426874	0.00268161	0.0708114	0.185682	-0.0713063	-0.340978	-0.0218407
TGIF2	240	0.0400258	0.426942	3883960	0.00015529	1.2077							0.554968	0.999995				0.296291	0.999975				0.460872	0.999996				0.445113	0.999998				0.0400258	0.426942	3883960	0.00015529	1.2077	240	0.426942	0.112964	0.0094179	0.0394519	0.00561423	-0.214421	-0.102436
MAP3K7IP2	240	0.0402185	0.428359										0.275067	0.999995				0.0523365	0.986805	2930644	0.0074642	0.76258	0.150798	0.999996	2930623	0.0072181	0.92855	0.121925	0.922179				0.0402185	0.428359				240	0.428359	0.362386	0.255253	0.459951	0.384932	0.437165	0.216233
KIAA0020	480	0.040396	0.428976	3196733	0.0015543	-0.51096							0.608008	0.999995				0.452229	0.999975				0.261476	0.999996	3196733	0.0045737	-0.4942	0.12398	0.931853	3196733	0.0037949	-0.47755	0.040396	0.428976	3196733	0.0015543	-0.51096	480	0.428976	0.134164	0.184208	0.454194	0.760155	0.972435	0.982584
PIK3R3	240	0.0405216	0.429673	2410496;2410497	0.0058818;0.0063137	0.78388;0.87562							0.940245	0.999995				0.933563	0.999975				0.957664	0.999996				0.810685	0.999998				0.0405216	0.429673	2410496;2410497	0.0058818;0.0063137	0.78388;0.87562	240	0.429673	0.274802	-0.0727822	-0.113752	-0.541058	-1.54527	-0.93751
TIMP1	240	0.0405843	0.429702										0.741366	0.999995				0.650507	0.999975				0.533012	0.999996				0.0650433	0.684426				0.0405843	0.429702				240	0.429702	0.0549788	0.255852	0.177697	0.721274	0.907003	1.10587
GALNT2	240	0.0408804	0.432199	2384868	0.0017233	0.79715							0.347908	0.999995				0.167339	0.999975				0.0630191	0.999996	2384868	0.000335	0.97272	0.0813041	0.766065	2384868	0.00066439	0.90607	0.0408804	0.432199	2384868	0.0017233	0.79715	240	0.432199	0.276006	0.102027	0.0951866	0.0396282	-0.0223289	-0.157488
KLC2	240	0.028111	0.432958	3336045	5.8755e-05	-0.69566							0.927562	0.999995				0.922963	0.999975				0.795225	0.999996				0.028111	0.432958	3336045	5.8755e-05	-0.69566	0.164776	0.86659	3336045	0.0003282	-0.64071	240	0.432958	-0.0514117	-0.108388	-0.0805769	0.242022	0.34129	0.335005
SREBF2	60	0.0101652	0.433432	3947137	9.6091e-05	1.129							0.539679	0.999995	3947137	0.0017503	0.88056	0.0101652	0.433432	3947137	9.6091e-05	1.129	0.405489	0.999996	3947137	0.00012864	1.1603	0.687671	0.999998	3947137	0.0001304	1.0532	0.987579	0.999975				60	0.433432	-0.0860393	-0.157457	-0.262039	-0.168274	-0.274077	-0.342404
DUSP16	240	0.0413146	0.433592	3444960;3444976	0.0076119;0.0096349	-0.63759;-0.46657							0.863577	0.999995				0.582344	0.999975				0.379835	0.999996				0.154138	0.999998				0.0413146	0.433592	3444960;3444976	0.0076119;0.0096349	-0.63759;-0.46657	240	0.433592	0.0355635	0.0337853	0.444935	0.265194	0.21493	0.374892
ITGB1BP1	240	0.0413139	0.433592	2539776	0.0011628	0.82637							0.815115	0.999995				0.505887	0.999975				0.132947	0.999996	2539776	0.0071994	0.74579	0.114403	0.89148	2539776	0.0043018	0.77091	0.0413139	0.433592	2539776	0.0011628	0.82637	240	0.433592	0.455349	0.17461	0.309897	0.570394	0.689828	0.694602
ERCC3_chr2	240	0.0414496	0.434373	2574795	0.0080431	-0.58176							0.704051	0.999995				0.147821	0.999975				0.392904	0.999996				0.309638	0.999998				0.0414496	0.434373	2574795	0.0080431	-0.58176	240	0.434373	0.115315	0.0425979	0.122788	0.280142	0.288045	0.336278
C1orf131	120	0.0285577	0.434555										0.592741	0.999995				0.686581	0.999975				0.0496218	0.947397	2460511	0.0076636	-0.86676	0.0285577	0.434555				0.156337	0.853485				120	0.434555	0.0739193	-0.0919282	0.292637	0.360618	0.38567	0.0661066
RUFY2	120	0.0284692	0.434555	3292679	5.7578e-05	-0.73204							0.247311	0.999995				0.0159448	0.545395	3292640;3292665	0.002636;0.0096685	-0.69056; 0.90029	0.0335316	0.77519	3292640	0.007349	-0.66595	0.0284692	0.434555	3292679	5.7578e-05	-0.73204	0.0671443	0.55899	3292679	0.0024467	-0.59796	120	0.434555	-0.00922746	0.0856209	0.1298	0.193604	0.146261	0.0883082
SLC30A9	240	0.0284753	0.434555	2725418	0.0010047	1.098							0.0146524	0.999995	2725400	0.0022494	1.1203	0.165544	0.999975				0.0828844	0.999996	2725418	0.0010042	1.1386	0.0284753	0.434555	2725418	0.0010047	1.098	0.0829257	0.631099	2725418	0.00017551	1.1598	240	0.434555	0.444593	0.162286	0.285075	0.219137	0.336965	0.222126
ATP1B1	40	0.0105154	0.434751	2366447	0.0093763	0.50635							0.0847229	0.999995				0.0105154	0.434751	2366447	0.0093763	0.50635	0.430092	0.999996				0.264091	0.999998				0.733626	0.999975				40	0.434751	0.476444	0.281828	0.52283	0.367886	0.37266	0.329996
EEF1DP3	60	0.0105616	0.434751										0.25592	0.999995				0.0105616	0.434751				0.0476666	0.937271				0.0438	0.554852				0.173889	0.88025				60	0.434751	0.0359003	0.132128	0.181727	0.18584	0.246708	-0.0889768
GSPT1	60	0.0107244	0.434751	3680626	0.0012902	0.57632							0.181846	0.999995				0.0107244	0.434751	3680626	0.0012902	0.57632	0.304042	0.999996				0.387962	0.999998	3680628	0.0075987	0.41976	0.121491	0.765303				60	0.434751	-0.0519535	-0.0650996	0.258512	0.277354	0.505243	0.749439
JMJD1C	60	0.0107617	0.434751	3291735;3291736	0.00098615; 0.004584	-0.91237;-0.84151							0.367364	0.999995				0.0107617	0.434751	3291735;3291736	0.00098615; 0.004584	-0.91237;-0.84151	0.599669	0.999996				0.788012	0.999998				0.378677	0.999975				60	0.434751	-0.00222195	0.0920576	0.167771	-0.182909	-0.0409175	-0.0434828
JUN	40	0.0106389	0.434751	2415095;2415100	0.00046848; 0.0038101	0.97147;-0.55489							0.00122557	0.662237	2415100	5.5394e-05	-0.67428	0.0106389	0.434751	2415095;2415100	0.00046848; 0.0038101	0.97147;-0.55489	0.38886	0.999996	2415095	0.0072143	0.83704	0.655908	0.999998				0.582892	0.999975				40	0.434751	1.98276	2.05789	1.16064	0.702834	0.310921	0.49714
MME	60	0.0108015	0.434751	2648736	0.0062686	-0.48322							0.336747	0.999995				0.0108015	0.434751	2648736	0.0062686	-0.48322	0.364014	0.999996				0.685671	0.999998				0.314665	0.999975				60	0.434751	0.383889	0.0749612	0.225423	0.109653	-0.164213	-0.713279
PAFAH1B1_chr17	60	0.0108597	0.434751	3706366;3706395	0.00091857;0.00051759	0.76284;0.71071							0.442669	0.999995				0.0108597	0.434751	3706366;3706395	0.00091857;0.00051759	0.76284;0.71071	0.034738	0.787977	3706395	0.00042933	0.75116	0.0336729	0.48446	3706395	0.0012918	0.68592	0.0438144	0.447698	3706366	0.0025029	0.62112	60	0.434751	0.0293787	-0.179822	0.141425	0.106633	0.0468263	0.205099
SMC4	60	0.0107503	0.434751	2650244	0.0050982	-0.53847							0.155173	0.999995				0.0107503	0.434751	2650244	0.0050982	-0.53847	0.461491	0.999996				0.697322	0.999998				0.651265	0.999975				60	0.434751	0.337547	0.0907461	0.195376	0.177978	-0.0176229	-0.0675265
C18orf19	240	0.0418149	0.437087										0.290199	0.999995				0.317645	0.999975				0.203552	0.999996				0.0393578	0.527314				0.0418149	0.437087				240	0.437087	0.140557	0.288158	0.417034	1.01999	1.06925	0.567365
C19orf22	240	0.0418801	0.437087	3844862	0.0033459	-0.63406							0.317115	0.999995				0.334616	0.999975				0.439696	0.999996				0.038973	0.525079	3844862	0.00023117	-0.75391	0.0418801	0.437087	3844862	0.0033459	-0.63406	240	0.437087	0.0425526	0.182089	0.306937	1.00771	1.0405	0.981908
FBXO2	240	0.0420136	0.437087	2396771	0.000614	0.82564							0.789779	0.999995				0.806991	0.999975				0.482703	0.999996				0.170941	0.999998				0.0420136	0.437087	2396771	0.000614	0.82564	240	0.437087	0.168162	0.176954	0.0705698	0.0494686	-0.124936	-0.419007
TNC	240	0.0418969	0.437087										0.94993	0.999995				0.23183	0.999975				0.452344	0.999996	3222227	0.0086486	0.53824	0.15752	0.999998				0.0418969	0.437087				240	0.437087	-0.0824996	0.28579	0.510747	0.762604	0.871741	0.809215
ALAS1	240	0.0289868	0.438434										0.148783	0.999995				0.085437	0.999975	2623543	0.0073127	-0.51886	0.0803997	0.999996				0.0289868	0.438434				0.12226	0.765676				240	0.438434	0.421995	0.535725	0.447973	0.633476	0.360017	-0.0105808
BAT5	240	0.029014	0.438434	2949264	0.0021827	-0.56245							0.143632	0.999995				0.0312114	0.791093	2949264	0.0056651	-0.53639	0.0161769	0.541185	2949264	0.001004	-0.63078	0.029014	0.438434	2949264	0.0021827	-0.56245	0.16035	0.859675				240	0.438434	0.264142	0.291405	0.261072	0.4023	0.34933	0.145592
TMEM205	60	0.0112044	0.438798	3850834	0.00097071	0.72371							0.236739	0.999995				0.0112044	0.438798	3850834	0.00097071	0.72371	0.0533249	0.979338				0.0733596	0.729178				0.368204	0.999975				60	0.438798	-0.158096	-0.170331	-0.291431	-0.294602	-0.335052	-0.370486
LOC100128155	480	0.0424588	0.440441										0.806797	0.999995				0.626946	0.999975				0.544568	0.999996				0.222525	0.999998				0.0424588	0.440441				480	0.440441	-0.0176809	0.00565999	-0.0180942	0.167066	0.553493	0.790825
CDC73	240	0.0292394	0.440865	2372968	0.0079337	-0.45353							0.179217	0.999995	2373008	0.0070053	-0.64333	0.10689	0.999975	2373008	0.00088277	-0.71589	0.0780936	0.999996				0.0292394	0.440865	2372968	0.0079337	-0.45353	0.0939947	0.669743	2372968	0.0012639	-0.57357	240	0.440865	0.476023	0.143882	0.34976	0.396954	0.426306	0.475703
GMIP	240	0.0427407	0.442085	3855887	0.00038304	-0.61454							0.924498	0.999995				0.6072	0.999975				0.215706	0.999996				0.0326989	0.476148	3855887	4.6909e-06	-0.72531	0.0427407	0.442085	3855887	0.00038304	-0.61454	240	0.442085	-0.194265	-0.210502	-0.192154	0.21041	0.0950507	0.0983456
SERINC5	240	0.042687	0.442085	2864498	0.0049319	-0.61953							0.473536	0.999995				0.195122	0.999975				0.209919	0.999996				0.209674	0.999998	2864498	0.0090175	-0.61012	0.042687	0.442085	2864498	0.0049319	-0.61953	240	0.442085	0.240679	0.0102248	0.153593	0.315844	0.451154	0.29896
PDCD7	240	0.0429538	0.44365	3629480;3629488	0.0097424;0.0050986	-0.53997;-0.49433							0.673286	0.999995				0.77445	0.999975				0.549505	0.999996				0.0691262	0.708156	3629480	0.0092032	-0.59308	0.0429538	0.44365	3629480;3629488	0.0097424;0.0050986	-0.53997;-0.49433	240	0.44365	-0.0137557	-0.299961	-0.291395	-0.200351	-0.0712409	0.22393
MRPL13	480	0.04302	0.443653	3150821	0.0095131	0.64239							0.301756	0.999995				0.154748	0.999975				0.239302	0.999996				0.213285	0.999998				0.04302	0.443653	3150821	0.0095131	0.64239	480	0.443653	0.110323	0.0344514	0.143351	0.190642	0.0667155	-0.271876
REEP3	240	0.0430779	0.443653										0.681129	0.999995				0.209658	0.999975				0.286295	0.999996				0.202428	0.999998				0.0430779	0.443653				240	0.443653	0.0145629	-0.0903425	0.07776	0.317206	0.379469	0.694257
SLC22A12	480	0.0432752	0.444639										0.914515	0.999995				0.914515	0.999975				0.931264	0.999996				0.255334	0.999998				0.0432752	0.444639				480	0.444639	0	-0.299603	0	-0.266357	-0.0463422	-0.223285
STAT1	240	0.0432977	0.444639	2592284	0.0049834	0.8804							0.127188	0.999995				0.0169063	0.556288	2592276	0.0055032	-0.54787	0.0712702	0.999996				0.110413	0.882048				0.0432977	0.444639	2592284	0.0049834	0.8804	240	0.444639	0.311682	0.109201	0.254959	0.341969	0.207737	0.0440408
ASCC2	240	0.0435999	0.446463	3957064	4.2566e-05	-0.61426							0.875106	0.999995				0.509966	0.999975				0.128078	0.999996	3957039;3957064	0.0092068;0.0009445	0.63285;-0.61546	0.035708	0.504673	3957064	4.1305e-05	-0.64699	0.0435999	0.446463	3957064	4.2566e-05	-0.61426	240	0.446463	-0.006467	-0.0523399	-0.0521096	0.215991	0.111703	0.186093
TMEM65	240	0.02974	0.446596	3151886	0.0069185	-0.5386							0.439734	0.999995				0.0535811	0.989599				0.0482781	0.940184	3151887	0.0099339	-0.51656	0.02974	0.446596	3151886	0.0069185	-0.5386	0.0641492	0.542883				240	0.446596	0.135168	-0.358427	0.0402836	0.308491	0.238545	0.441913
ANKRD46	480	0.0438454	0.447698	3146700	0.0061006	-0.6573							0.101667	0.999995	3146700	0.0050584	-0.78448	0.314549	0.999975				0.712104	0.999996				0.855106	0.999998				0.0438454	0.447698	3146700	0.0061006	-0.6573	480	0.447698	0.237879	-0.153287	-0.00582754	0.0691845	0.358803	0.55848
TMEM50B	480	0.0439265	0.447888										0.433177	0.999995				0.26467	0.999975				0.0406371	0.866687				0.0358587	0.505213				0.0439265	0.447888				480	0.447888	0.057046	-0.35457	-0.0358925	-0.245744	-0.214153	0.228645
ANKRD27	240	0.0441635	0.449027	3858688	0.00033318	-0.7373							0.827555	0.999995				0.496715	0.999975				0.628258	0.999996				0.145168	0.999998	3858688	0.0079355	-0.65198	0.0441635	0.449027	3858688	0.00033318	-0.7373	240	0.449027	-0.140828	-0.170942	0.015329	0.728205	0.982321	0.769482
PIGX	240	0.0441345	0.449027	2659568	0.0015544	-0.65322							0.259633	0.999995				0.231239	0.999975				0.224622	0.999996				0.259686	0.999998				0.0441345	0.449027	2659568	0.0015544	-0.65322	240	0.449027	0.332104	0.100968	0.449823	0.111812	0.461414	0.478918
PDHB	60	0.0116534	0.449222	2678385	0.00084264	-0.69616							0.00958963	0.999995	2678385	0.0010034	-0.70344	0.0116534	0.449222	2678385	0.00084264	-0.69616	0.3092	0.999996				0.16286	0.999998				0.0757936	0.600086				60	0.449222	0.318298	0.170411	0.0736717	-0.0314772	0.034713	-0.0778551
ZNF664	60	0.0116276	0.449222	3436253;3436263	0.0014342;0.0047818	-0.6455;-0.63294							0.537009	0.999995				0.0116276	0.449222	3436253;3436263	0.0014342;0.0047818	-0.6455;-0.63294	0.158051	0.999996				0.0399533	0.527361				0.277906	0.999975				60	0.449222	0.0425225	0.0982232	0.128128	-0.141189	-0.302592	-0.372116
GRWD1	480	0.0443229	0.450009	3837811	9.0712e-05	0.87423							0.629274	0.999995	3837811	0.0063503	0.66436	0.441951	0.999975	3837811	0.0031769	0.70059	0.231402	0.999996	3837811	0.00078275	0.90867	0.048712	0.596123	3837811	2.1099e-05	0.97099	0.0443229	0.450009	3837811	9.0712e-05	0.87423	480	0.450009	-0.0686474	0.0538144	0.153856	0.507757	0.570613	0.366047
CRELD1	240	0.0444559	0.450655	2610144	0.00090352	0.77566							0.44679	0.999995				0.577399	0.999975				0.719285	0.999996				0.400959	0.999998				0.0444559	0.450655	2610144	0.00090352	0.77566	240	0.450655	0.0174067	-0.136827	-0.325994	-0.267012	-0.507435	-0.569498
SEC22A	240	0.0445122	0.450655										0.281819	0.999995				0.345447	0.999975				0.460455	0.999996				0.14681	0.999998	2639352	0.0065712	-0.66092	0.0445122	0.450655				240	0.450655	0.264958	-0.107659	0.18943	0.497147	0.194515	-0.00231743
GGPS1	480	0.0446793	0.450736	2386402	0.0035569	-0.6571							0.573814	0.999995				0.586725	0.999975				0.400257	0.999996				0.472218	0.999998				0.0446793	0.450736	2386402	0.0035569	-0.6571	480	0.450736	0.248188	0.0249239	0.130328	-0.127766	0.0311654	0.0926166
NET1	240	0.0447341	0.450736	3233194	0.0015436	0.96638							0.718372	0.999995				0.0888338	0.999975	3233194	0.0010847	1.0273	0.108406	0.999996	3233194	0.00037404	1.1188	0.109377	0.875984	3233194	0.00029639	1.0921	0.0447341	0.450736	3233194	0.0015436	0.96638	240	0.450736	0.175319	0.14381	0.38738	0.680747	0.691528	0.927734
VIM	480	0.0447192	0.450736	3236968;3237000	0.0076765;0.0073903	-0.64449; 0.59611							0.667331	0.999995	3237000	0.0096248	0.61997	0.284253	0.999975	3237000	0.0038585	0.70043	0.544536	0.999996				0.473733	0.999998				0.0447192	0.450736	3236968;3237000	0.0076765;0.0073903	-0.64449; 0.59611	480	0.450736	-0.0322407	-0.0213155	0.193922	0.00140399	0.222989	0.696074
WHSC1	240	0.0447718	0.450736										0.288206	0.999995				0.126277	0.999975				0.171268	0.999996	2715123	0.007933	0.80062	0.0890683	0.795593	2715123	0.0095411	0.75137	0.0447718	0.450736				240	0.450736	0.19987	0.0424784	-0.0221434	0.101021	0.109242	0.0537324
DHX36	120	0.0301772	0.451312										0.130475	0.999995	2701624	0.00049418	0.79799	0.10462	0.999975	2701624	0.00012847	0.88094	0.161663	0.999996				0.0301772	0.451312				0.503879	0.999975				120	0.451312	0.442651	0.110803	0.405422	0.50636	0.690806	0.340371
IQCB1	240	0.0302355	0.451312	2691840	0.0065823	-0.63176							0.748071	0.999995				0.78433	0.999975				0.333445	0.999996				0.0302355	0.451312	2691840	0.0065823	-0.63176	0.168683	0.869375				240	0.451312	0.123544	0.135111	0.00997296	0.32179	0.324223	0.0722362
UBE2L6	240	0.0302419	0.451312	3373977	0.0097987	-0.46634							0.148324	0.999995				0.197666	0.999975				0.128489	0.999996				0.0302419	0.451312	3373977	0.0097987	-0.46634	0.140013	0.816609	3373966	0.0084237	0.63718	240	0.451312	0.0913413	0.0657603	0.0654778	0.121381	0.0894383	-0.194317
EIF4G3	240	0.0450258	0.452658	2400454	0.0022375	-0.61705							0.87401	0.999995				0.0771263	0.999975	2400444;2400448	0.0045974; 0.003059	0.79102;0.60398	0.151385	0.999996	2400448	0.0019332	0.64834	0.0823248	0.770646	2400448;2400454	0.0055311;0.0019213	0.56673;-0.66109	0.0450258	0.452658	2400454	0.0022375	-0.61705	240	0.452658	0.250947	0.0169502	0.108703	0.174912	0.270624	0.396747
ANO1	480	0.0452105	0.453878	3338386	0.001148	-0.72496							0.912314	0.999995				0.967188	0.999975				0.934127	0.999996				0.397634	0.999998				0.0452105	0.453878	3338386	0.001148	-0.72496	480	0.453878	-0.105585	0.0579897	-0.0579972	0.160206	0.875017	1.02517
ATHL1	240	0.0454568	0.455499										0.406638	0.999995				0.270298	0.999975				0.167708	0.999996				0.0486274	0.596123				0.0454568	0.455499				240	0.455499	-0.24605	-0.0804082	-0.269939	-0.340228	-0.33857	-0.38614
PPARD	240	0.0456246	0.456119										0.793165	0.999995				0.865896	0.999975				0.558817	0.999996				0.073545	0.729178				0.0456246	0.456119				240	0.456119	0.252341	0.334705	0.471162	1.25172	1.41744	0.955476
C2CD2	240	0.0458727	0.456688	3933382	0.00021003	-0.60429							0.834552	0.999995				0.663054	0.999975				0.588251	0.999996				0.38969	0.999998				0.0458727	0.456688	3933382	0.00021003	-0.60429	240	0.456688	-0.0370789	-0.134551	0.0108603	0.129371	0.383547	0.492436
KRT4	480	0.0458239	0.456688	3455877	9.7154e-05	0.72922							0.624866	0.999995				0.324336	0.999975				0.504939	0.999996				0.503274	0.999998				0.0458239	0.456688	3455877	9.7154e-05	0.72922	480	0.456688	0.136092	0.0299512	0.272341	0.0115328	-0.288915	-0.656888
HEBP2	480	0.0459626	0.456949	2927732	0.0056695	-0.47978							0.91061	0.999995				0.920717	0.999975				0.260517	0.999996				0.0388774	0.525079				0.0459626	0.456949	2927732	0.0056695	-0.47978	480	0.456949	0.173519	0.0561205	0.124107	0.0148473	0.108821	0.267072
SP3	480	0.0460978	0.457076	2587556	0.0096619	-0.38156							0.270236	0.999995				0.0896499	0.999975				0.0753691	0.999996				0.322763	0.999998				0.0460978	0.457076	2587556	0.0096619	-0.38156	480	0.457076	0.497165	0.0673728	0.348749	-0.0506703	0.360827	-0.0953728
BEND3	240	0.0462953	0.457221										0.986583	0.999995				0.934238	0.999975				0.630898	0.999996				0.20142	0.999998				0.0462953	0.457221				240	0.457221	0.173008	-0.181775	-0.201608	0.612834	1.18471	0.990848
LRWD1	480	0.0462442	0.457221	3016811	0.0021392	-0.74524							0.871982	0.999995				0.727109	0.999975				0.307805	0.999996				0.0777154	0.750902				0.0462442	0.457221	3016811	0.0021392	-0.74524	480	0.457221	0.108981	0.0681992	0.215379	0.406579	0.515482	0.686324
METTL5	240	0.046309	0.457221	2586371	0.0028688	-0.63261							0.238037	0.999995				0.164263	0.999975				0.126869	0.999996	2586371	0.0072963	-0.54103	0.0838382	0.777743	2586371	0.0021168	-0.66457	0.046309	0.457221	2586371	0.0028688	-0.63261	240	0.457221	0.467036	0.2298	0.23705	0.295025	0.354863	0.294835
C19orf33	240	0.0468332	0.459235	3832283	0.00021035	-0.70809							0.5947	0.999995				0.368281	0.999975				0.270172	0.999996				0.0686564	0.708156	3832283	0.0006116	-0.70399	0.0468332	0.459235	3832283	0.00021035	-0.70809	240	0.459235	-0.0234577	0.25292	0.114254	0.191586	0.207299	0.177857
EMP3	480	0.0467744	0.459235	3837742	0.0017325	1.0232							0.392374	0.999995				0.176506	0.999975				0.162415	0.999996				0.23185	0.999998				0.0467744	0.459235	3837742	0.0017325	1.0232	480	0.459235	-0.0988726	0.133424	0.0606928	0.105684	0.306389	0.518866
ENG	480	0.0466331	0.459235	3226102	0.0010702	-0.89967							0.971804	0.999995				0.888182	0.999975				0.913849	0.999996				0.786339	0.999998				0.0466331	0.459235	3226102	0.0010702	-0.89967	480	0.459235	-0.0908498	0.0551631	-0.0595865	0.122195	0.480185	0.80745
HEXB	480	0.0466821	0.459235	2815806;2815808	0.002416;0.0018386	-0.60825;-0.65454							0.864732	0.999995				0.558563	0.999975				0.539365	0.999996	2815806	0.0098761	-0.59903	0.511572	0.999998				0.0466821	0.459235	2815806;2815808	0.002416;0.0018386	-0.60825;-0.65454	480	0.459235	0.419866	0.204216	0.379911	0.498683	0.502306	0.591224
RFWD2	240	0.0468083	0.459235	2445150	0.00080421	-0.80317							0.456376	0.999995				0.38992	0.999975				0.0886275	0.999996	2445150	0.0045369	-0.71123	0.0382695	0.520466	2445150	0.001948	-0.80474	0.0468083	0.459235	2445150	0.00080421	-0.80317	240	0.459235	0.584305	0.215324	0.512202	0.386983	0.729389	0.414072
VRK3	60	0.0119092	0.463306	3868289	2.855e-05	-0.77092							0.284291	0.999995	3868289	0.0092633	-0.44682	0.122223	0.999975	3868289	0.0029614	-0.56886	0.0119092	0.463306	3868289	2.855e-05	-0.77092	0.70825	0.999998				0.381069	0.999975				60	0.463306	0.038803	0.0812373	0.196481	0.132645	0.148361	0.0353545
BDP1	240	0.0473987	0.464145	2814599	0.0015918	-0.8731							0.547232	0.999995				0.296564	0.999975				0.293651	0.999996				0.0910125	0.799048				0.0473987	0.464145	2814599	0.0015918	-0.8731	240	0.464145	0.371974	0.11167	0.14187	0.302301	0.428363	0.271307
PKNOX1	240	0.0478587	0.467372	3922995;3922997	0.0049296;0.0017347	-0.63192;-0.71718							0.964361	0.999995				0.904928	0.999975				0.221147	0.999996				0.045571	0.571263	3922995;3922997	0.0077483;0.0085521	-0.6154;-0.61481	0.0478587	0.467372	3922995;3922997	0.0049296;0.0017347	-0.63192;-0.71718	240	0.467372	0.0181158	0.0270194	0.0622805	0.101331	-0.0281762	0.33572
CD47	240	0.0320607	0.4678	2687808	0.0016517	-0.45297							0.607148	0.999995				0.571018	0.999975				0.0364178	0.810829	2687808	0.0015188	-0.47654	0.0320607	0.4678	2687808	0.0016517	-0.45297	0.108975	0.723379	2687808	0.000435	-0.65301	240	0.4678	0.480043	0.0445967	0.413298	0.235928	0.257733	0.270775
SLC39A13	480	0.0484901	0.472894										0.916574	0.999995				0.83286	0.999975				0.571683	0.999996				0.263537	0.999998				0.0484901	0.472894				480	0.472894	-0.121009	-0.0667812	-0.228668	-0.148606	-0.151588	0.00911124
C6orf201	480	0.0485835	0.473161	2892807	0.0043087	-1.0292							0.862331	0.999995				0.745287	0.999975				0.533385	0.999996				0.407918	0.999998				0.0485835	0.473161	2892807	0.0043087	-1.0292	480	0.473161	-0.000721303	-0.0199522	0.131865	0.220774	0.508755	0.525406
PTPN6	480	0.0486756	0.473162	3403122	0.0014449	0.74336							0.991747	0.999995				0.968168	0.999975				0.939066	0.999996				0.614747	0.999998				0.0486756	0.473162	3403122	0.0014449	0.74336	480	0.473162	-0.095202	-0.122983	-0.129861	-0.322171	-0.707484	-0.655023
SMAD5	480	0.0487157	0.473162										0.285149	0.999995				0.0633263	0.999975				0.322902	0.999996				0.159753	0.999998				0.0487157	0.473162				480	0.473162	0.457024	0.121168	0.358072	0.232516	0.294221	0.337323
ERLIN2	480	0.049066	0.475278	3094259	0.0045328	0.72043							0.577733	0.999995				0.468322	0.999975	3094259	0.0083967	0.71233	0.430433	0.999996				0.403719	0.999998				0.049066	0.475278	3094259	0.0045328	0.72043	480	0.475278	0.271754	0.0525746	0.0486531	0.0365667	-0.098926	-0.239441
RAB10	240	0.0495698	0.479509	2473602	0.0046323	-0.44532							0.131094	0.999995	2473602	0.0082441	-0.39229	0.0590894	0.999975	2473602	0.005764	-0.53274	0.400205	0.999996				0.338976	0.999998				0.0495698	0.479509	2473602	0.0046323	-0.44532	240	0.479509	0.44269	0.31181	0.571034	0.663204	0.840328	0.866072
UBN1	240	0.0498087	0.481171	3646448	0.0050228	0.71138							0.356022	0.999995				0.0173474	0.56365	3646467	0.0090426	-0.64557	0.136526	0.999996				0.162699	0.999998				0.0498087	0.481171	3646448	0.0050228	0.71138	240	0.481171	0.023717	-0.240701	-0.035595	-0.0606659	0.0438941	0.36971
C17orf51	120	0.0332536	0.48131	3749934	0.00013676	-0.88814							0.968267	0.999995				0.989682	0.999975				0.14103	0.999996	3749934	0.003074	-0.84571	0.0332536	0.48131	3749934	0.00013676	-0.88814	0.946702	0.999975				120	0.48131	-0.0458566	0	0.0278844	0.322235	0.434919	0
NRAS	480	0.0499848	0.481575										0.392662	0.999995				0.0201217	0.611802	2429267	0.0076441	0.55215	0.221621	0.999996	2429267	0.0098731	0.55635	0.364031	0.999998				0.0499848	0.481575				480	0.481575	0.462689	0.256745	0.51914	0.549225	0.90469	0.764252
ARF3	240	0.0501276	0.482301	3453399	0.0028515	-0.50775							0.843707	0.999995				0.577367	0.999975				0.176821	0.999996				0.0828408	0.771468				0.0501276	0.482301	3453399	0.0028515	-0.50775	240	0.482301	0.105255	-0.0530025	0.0747002	0.230005	0.380403	0.380911
MUC1	60	0.012804	0.483067	2437127	0.0034813	-0.43483							0.258462	0.999995				0.012804	0.483067	2437127	0.0034813	-0.43483	0.258316	0.999996				0.322828	0.999998				0.813904	0.999975				60	0.483067	0.334387	0.508977	0.478217	0.136254	0.186719	-0.363008
PTGES	120	0.0336608	0.48446										0.542207	0.999995				0.741235	0.999975				0.675872	0.999996				0.0336608	0.48446				0.298507	0.999975				120	0.48446	0.0806085	0.10077	0.231015	0.149782	0.230077	0.408863
IWS1	240	0.0504366	0.484625										0.769745	0.999995				0.438964	0.999975				0.131289	0.999996				0.0846415	0.781173				0.0504366	0.484625				240	0.484625	0.246588	0.166736	0.164361	0.212863	0.162046	-0.00288815
DDX19B	480	0.0505945	0.484829										0.84743	0.999995				0.68696	0.999975				0.501436	0.999996				0.306664	0.999998				0.0505945	0.484829				480	0.484829	-0.049131	-0.033182	0.328594	0.291401	0.41088	0.64723
TAP2	240	0.0506195	0.484829	2950191	0.0038047	-0.63708							0.78591	0.999995				0.771154	0.999975				0.422027	0.999996				0.107141	0.866751	2950191	0.0065211	-0.63789	0.0506195	0.484829	2950191	0.0038047	-0.63708	240	0.484829	0.273248	0.137187	0.139605	0.441729	0.52893	0.303844
CDC123	480	0.0508366	0.485202	3235464	0.0064791	-0.72091							0.484402	0.999995				0.119195	0.999975	3235481	0.0074421	0.67366	0.128085	0.999996				0.190827	0.999998				0.0508366	0.485202	3235464	0.0064791	-0.72091	480	0.485202	0.0184949	0.194141	0.241464	0.21541	0.369252	0.551176
DRP2	480	0.0509029	0.485202	3984748	0.0046674	-0.57103							0.668897	0.999995				0.970662	0.999975				0.977206	0.999996				0.460906	0.999998				0.0509029	0.485202	3984748	0.0046674	-0.57103	480	0.485202	-0.210062	-0.0403032	0	-0.175162	-0.0036048	-0.162922
NTAN1	480	0.0507769	0.485202	3681697	0.00047927	-0.49306							0.937476	0.999995				0.892718	0.999975				0.432121	0.999996				0.382508	0.999998				0.0507769	0.485202	3681697	0.00047927	-0.49306	480	0.485202	-0.0661408	0.0467631	0.136413	-0.0278133	0.163985	0.172929
FMR1	60	0.0132119	0.486774	3994121	0.0032355	0.77954							0.274373	0.999995	3994121	0.0089487	0.70135	0.0132119	0.486774	3994121	0.0032355	0.77954	0.03159	0.76181	3994121;3994139	0.0013076;0.0094097	0.86566;0.78795	0.132977	0.964201	3994121	0.0030511	0.787	0.304364	0.999975	3994121	0.0039307	0.73225	60	0.486774	-0.0189302	0.0265083	0.131698	-0.199994	-0.381577	-0.434994
PPP2R5C	60	0.0131469	0.486774	3552751	0.0011585	-0.59432							0.253921	0.999995				0.0131469	0.486774	3552751	0.0011585	-0.59432	0.107631	0.999996				0.0871931	0.789209	3552731	0.0058312	0.75863	0.172569	0.877286				60	0.486774	0.0499162	0.0265159	0.0541776	-0.154021	-0.136002	0.17103
XRN2	60	0.0132538	0.486774	3879484;3879510	0.0021681;0.0088878	0.75399;0.87862							0.37478	0.999995	3879510	0.0089666	0.80723	0.0132538	0.486774	3879484;3879510	0.0021681;0.0088878	0.75399;0.87862	0.13255	0.999996	3879510	7.3329e-05	1.0852	0.222016	0.999998	3879510	0.00031711	0.91362	0.221133	0.977035	3879510	0.00026523	0.91766	60	0.486774	0.0264283	-0.0693275	0.104271	0.280349	0.315562	0.379073
CABC1	240	0.051187	0.486961	2383378	0.0068873	0.79662							0.997653	0.999995				0.995229	0.999975				0.980073	0.999996				0.583285	0.999998				0.051187	0.486961	2383378	0.0068873	0.79662	240	0.486961	0.0868516	-0.00631388	-0.0116416	-0.244139	-0.787993	-0.772735
SLC25A43	480	0.0512233	0.486961	3988806	0.0060516	-0.97498							0.0587778	0.999995	3988806	0.0068986	-0.86013	0.0754546	0.999975	3988806	0.00214	-0.96313	0.413979	0.999996				0.192016	0.999998				0.0512233	0.486961	3988806	0.0060516	-0.97498	480	0.486961	-0.0711082	0.0636241	0.136989	0.155633	0.222849	0.437666
KDM2A	240	0.0513323	0.487303	3336767	0.00843	-0.49706							0.974719	0.999995				0.69504	0.999975				0.43752	0.999996				0.154105	0.999998	3336767	0.0093238	-0.50859	0.0513323	0.487303	3336767	0.00843	-0.49706	240	0.487303	-0.00772978	-0.156036	-0.0497865	0.0699299	-0.21524	-0.101808
SIGMAR1	240	0.0513952	0.487303	3204253	0.0035215	-0.56069							0.531233	0.999995				0.213341	0.999975				0.0351571	0.79499	3204253	0.0076429	-0.54351	0.0892374	0.795593	3204253	0.007103	-0.5544	0.0513952	0.487303	3204253	0.0035215	-0.56069	240	0.487303	-0.0817408	0.217844	0.143987	0.304444	0.420093	0.39976
RBM6	480	0.0516084	0.488033	2622401	0.0015797	0.9609							0.494175	0.999995	2622401	0.0099286	0.8486	0.285023	0.999975				0.384089	0.999996				0.168408	0.999998	2622401	0.0010779	1.0216	0.0516084	0.488033	2622401	0.0015797	0.9609	480	0.488033	0.293749	0.123344	0.163211	0.129576	0.184284	0.0271166
ASAP3	240	0.0523705	0.489263	2401395;2401427	0.0048277;0.0027546	0.57885;0.62077							0.869873	0.999995				0.961977	0.999975				0.972846	0.999996				0.832287	0.999998				0.0523705	0.489263	2401395;2401427	0.0048277;0.0027546	0.57885;0.62077	240	0.489263	0.236206	-0.119443	-0.222424	-0.464775	-1.04417	-1.03873
CDV3_chr3	240	0.052153	0.489263										0.186258	0.999995				0.075092	0.999975				0.318867	0.999996				0.175884	0.999998				0.052153	0.489263				240	0.489263	0.493234	0.404857	0.535357	0.839895	0.943185	0.766363
EPS15L1	480	0.0520794	0.489263										0.874308	0.999995				0.509872	0.999975				0.523532	0.999996				0.436623	0.999998				0.0520794	0.489263				480	0.489263	-0.084829	-0.168371	-0.180001	0.140995	0.252226	0.393987
ESRP2	240	0.0525007	0.489263	3696234	0.0082206	0.5833							0.888054	0.999995				0.876555	0.999975				0.876179	0.999996				0.220877	0.999998				0.0525007	0.489263	3696234	0.0082206	0.5833	240	0.489263	-0.126516	-0.0837402	-0.132308	-0.193042	0.216974	0.118068
KALRN	480	0.0524069	0.489263										0.494228	0.999995				0.678526	0.999975				0.566835	0.999996				0.127656	0.944725				0.0524069	0.489263				480	0.489263	-0.173033	-0.050875	-0.166275	-0.422623	-0.105182	-0.164412
MAP2K4	240	0.0524679	0.489263										0.715219	0.999995				0.126024	0.999975				0.130413	0.999996				0.14513	0.999998				0.0524679	0.489263				240	0.489263	0.0521318	-0.191147	0.0382052	0.324604	0.354529	0.607296
MED17	240	0.0522547	0.489263	3344921	0.0007671	1.0073							0.261271	0.999995	3344921	0.0011817	1.0421	0.0961937	0.999975	3344921	0.0011037	1.0558	0.157054	0.999996	3344921	0.0040631	1.0116	0.139762	0.989593	3344921	0.0040812	0.95505	0.0522547	0.489263	3344921	0.0007671	1.0073	240	0.489263	0.0862877	0.083553	0.471521	0.609193	0.412162	0.626007
PLK2	480	0.0521195	0.489263	2858052	0.0013359	-0.52894							0.948488	0.999995				0.847282	0.999975				0.797042	0.999996				0.636644	0.999998				0.0521195	0.489263	2858052	0.0013359	-0.52894	480	0.489263	0.959097	1.04715	0.883188	-0.493082	0.00412591	-0.415048
SGPL1	480	0.0525576	0.489263	3250864	0.0012349	-0.56578							0.71819	0.999995				0.0401669	0.861436	3250874;3250876	0.006731;0.0090448	0.74527;0.60416	0.0437859	0.897549	3250874	0.0011236	0.84006	0.349478	0.999998				0.0525576	0.489263	3250864	0.0012349	-0.56578	480	0.489263	0.00333304	-0.0371323	-0.0155042	0.153012	0.35029	0.206297
TTF2	240	0.0522954	0.489263	2353799;2353809	0.0043688;0.0067499	0.80527;-0.57908							0.367514	0.999995	2353799	0.0048165	0.84331	0.761544	0.999975				0.586153	0.999996	2353809	0.0078384	-0.65474	0.157881	0.999998	2353799;2353809	0.0067613;0.0078816	0.78366;-0.58814	0.0522954	0.489263	2353799;2353809	0.0043688;0.0067499	0.80527;-0.57908	240	0.489263	0.393352	-0.0456076	0.210059	0.371183	0.32319	0.0370817
HPCAL1	240	0.034536	0.493919	2469447	0.0057386	-0.53688							0.850255	0.999995				0.779501	0.999975				0.252756	0.999996				0.034536	0.493919	2469447	0.0057386	-0.53688	0.138839	0.812693				240	0.493919	0.168619	0.357688	0.10609	1.10176	1.30918	1.15578
ACTN4_chr19	240	0.0346468	0.494523	3832644	4.7915e-05	-0.6215							0.493681	0.999995				0.242679	0.999975				0.494696	0.999996				0.0346468	0.494523	3832644	4.7915e-05	-0.6215	0.0880805	0.650888	3832644	0.0019176	-0.53368	240	0.494523	0.0604296	-0.00963402	0.0817031	0.227622	0.27977	0.242972
FLAD1	60	0.013011	0.495513	2360471	6.2905e-06	1.5243							0.18822	0.999995	2360471	0.00073121	1.0838	0.174486	0.999975	2360471	0.00033499	1.3484	0.013011	0.495513	2360471	6.2905e-06	1.5243	0.0435392	0.552518	2360471	0.00025047	1.2163	0.109607	0.725247	2360471	0.00089989	1.0144	60	0.495513	0.252061	0.169854	0.0379616	0.398891	0.389536	0.142631
RNF149	240	0.053395	0.495771	2567637	0.00011514	-0.78376							0.834422	0.999995				0.500853	0.999975				0.103073	0.999996	2567637	0.0026654	-0.67892	0.0866051	0.78702	2567637	0.00052779	-0.76215	0.053395	0.495771	2567637	0.00011514	-0.78376	240	0.495771	0.335284	0.285776	0.53917	0.927072	1.03387	0.774784
GDPD5	480	0.0535711	0.49601										0.485568	0.999995				0.844591	0.999975				0.79003	0.999996				0.305833	0.999998				0.0535711	0.49601				480	0.49601	0.00611516	0.0666412	-0.122986	-0.0375655	0.0731679	0.0403391
METTL8_chr2	480	0.053519	0.49601										0.610157	0.999995				0.438472	0.999975				0.193565	0.999996				0.194789	0.999998				0.053519	0.49601				480	0.49601	0.337333	-0.0232419	-0.060706	0.106074	0.366515	0.103516
USP43	240	0.0536283	0.49601										0.793772	0.999995				0.204222	0.999975	3710058	0.0079451	0.68803	0.216094	0.999996				0.113287	0.890479				0.0536283	0.49601				240	0.49601	-0.129481	-0.0080977	0.280549	0.683089	0.645422	0.597618
CRBN	240	0.0539404	0.497774										0.0951767	0.999995				0.048586	0.959207	2660685	0.0094697	0.70131	0.0152017	0.538231				0.0494834	0.601858	2660685	0.0089491	0.66325	0.0539404	0.497774				240	0.497774	0.438833	-0.169757	0.0775988	-0.19333	-0.332074	-0.284031
ROBO1	240	0.0539579	0.497774	2683814	0.0022614	-0.85774							0.862563	0.999995				0.250852	0.999975				0.0419979	0.880861	2683870	0.0050597	-0.66605	0.0401704	0.527774	2683814	0.0074493	-0.78277	0.0539579	0.497774	2683814	0.0022614	-0.85774	240	0.497774	0.238456	0.00793278	0.0536532	0.193492	0.0265106	-0.0759797
IMPA2	120	0.0132536	0.499495	3779386	1.5994e-06	-1.1668							0.81566	0.999995				0.511246	0.999975				0.0132536	0.499495	3779386	1.5994e-06	-1.1668	0.0797308	0.756184	3779386	3.6593e-05	-1.0162	0.814986	0.999975				120	0.499495	0.0399921	-0.0111053	0.0334398	-0.225944	-0.421929	-0.939939
VASP	240	0.0543715	0.500302	3836341	0.0029199	0.59594							0.916533	0.999995				0.91206	0.999975				0.291761	0.999996				0.156726	0.999998				0.0543715	0.500302	3836341	0.0029199	0.59594	240	0.500302	0.0222248	0.489858	0.408634	0.609008	0.767992	0.319291
ATXN2L	480	0.0544546	0.500424	3654864	0.0004183	0.88664							0.824788	0.999995				0.285559	0.999975				0.158218	0.999996	3654864	0.0084759	0.87461	0.0529391	0.621537	3654864	0.00033191	0.96585	0.0544546	0.500424	3654864	0.0004183	0.88664	480	0.500424	-0.161882	-0.0102272	-0.049756	-0.0535669	0.0391072	0.0984402
GPC6	240	0.0546434	0.500875										0.887925	0.999995				0.873445	0.999975				0.837466	0.999996				0.312844	0.999998				0.0546434	0.500875				240	0.500875	-0.0294169	-0.186406	-0.302276	-0.105948	-0.281324	-0.268878
EGLN3	480	0.0550327	0.503206										0.418184	0.999995				0.196987	0.999975				0.425567	0.999996				0.273949	0.999998				0.0550327	0.503206				480	0.503206	0.0191663	-0.045566	-0.129395	-0.0134417	0.606746	0.103757
ITPRIPL2	240	0.0553892	0.503206										0.893494	0.999995				0.877737	0.999975				0.728401	0.999996				0.112314	0.889267				0.0553892	0.503206				240	0.503206	-0.00400568	-0.527321	-0.311393	-0.0226214	0.312654	0.350009
KIAA1539	480	0.0553739	0.503206	3204560	0.0001015	-0.8502							0.994087	0.999995				0.875105	0.999975	3204561	0.0045529	0.66985	0.978969	0.999996				0.46038	0.999998	3204560	0.0036002	-0.7699	0.0553739	0.503206	3204560	0.0001015	-0.8502	480	0.503206	0.0302145	-0.0778666	0.144767	0.487081	0.741345	1.27968
MTMR2	480	0.0551121	0.503206	3387520	0.00047191	0.91869							0.780601	0.999995	3387520	0.0043332	0.92918	0.14156	0.999975	3387520	0.00032112	1.0148	0.488563	0.999996				0.441122	0.999998				0.0551121	0.503206	3387520	0.00047191	0.91869	480	0.503206	0.0439561	-0.0600098	0.123452	0.320315	0.372133	0.634621
PLEK2	240	0.0553114	0.503206										0.681424	0.999995				0.74049	0.999975				0.263912	0.999996				0.112224	0.889267				0.0553114	0.503206				240	0.503206	0.291965	0.872598	1.41816	2.02657	2.61058	3.42593
RRP7A	480	0.05519	0.503206	3962454	0.0010114	0.68109							0.46867	0.999995				0.156857	0.999975				0.141827	0.999996				0.213394	0.999998				0.05519	0.503206	3962454	0.0010114	0.68109	480	0.503206	-0.0149745	0.352487	0.339806	0.595113	0.580184	0.451006
BLZF1	120	0.0358864	0.505213										0.259557	0.999995				0.680233	0.999975				0.664828	0.999996				0.0358864	0.505213				0.147996	0.836111				120	0.505213	0.528328	0.654766	1.02287	0.837597	0.67523	0.600779
WAC	240	0.0556847	0.50525	3240356;3240417	0.0024514;0.00096455	-0.67167; 0.69198							0.0181668	0.999995				0.160997	0.999975	3240356	0.0070486	-0.5824	0.0662053	0.999996	3240356;3240417	0.0043488;0.0097548	-0.63777; 0.6052	0.038581	0.523714	3240356;3240417	0.0023443;0.0091464	-0.69294; 0.59698	0.0556847	0.50525	3240356;3240417	0.0024514;0.00096455	-0.67167; 0.69198	240	0.50525	0.00768406	0.13942	0.312079	0.289271	0.144676	0.229745
MAPKAP1	480	0.0559026	0.506586	3225538;3225539	0.0024907; 0.006904	0.80301;-0.50142							0.639237	0.999995				0.0884633	0.999975	3225538	0.00074553	0.81731	0.883691	0.999996				0.791221	0.999998				0.0559026	0.506586	3225538;3225539	0.0024907; 0.006904	0.80301;-0.50142	480	0.506586	0.0309921	-0.044108	0.0206852	0.121662	0.195862	0.62166
NOP58	240	0.0560934	0.507033										0.382352	0.999995				0.330557	0.999975				0.0676862	0.999996				0.153651	0.999998				0.0560934	0.507033				240	0.507033	0.4367	0.436001	0.632056	0.685894	1.0333	0.875467
ATG4C	480	0.0563586	0.507046										0.0893181	0.999995				0.0347279	0.82864				0.0136506	0.509153				0.0460037	0.575387				0.0563586	0.507046				480	0.507046	0.582944	0.0478274	0.294438	0.121882	0.0459473	0.436728
FAM40A	240	0.0562411	0.507046	2351217	0.0076299	-0.51871							0.512035	0.999995				0.415395	0.999975				0.186718	0.999996				0.185289	0.999998				0.0562411	0.507046	2351217	0.0076299	-0.51871	240	0.507046	0.340695	0.0382256	0.156637	0.387828	0.498983	0.3702
FGD6	480	0.056423	0.507046	3466421	0.0099676	-0.41083							0.989599	0.999995				0.695116	0.999975				0.248817	0.999996				0.0967942	0.826764	3466421	0.0069125	-0.5942	0.056423	0.507046	3466421	0.0099676	-0.41083	480	0.507046	0.0138395	0.0669685	0.320213	0.402383	0.0719167	0.191282
MAPK14	240	0.0565515	0.507046	2904894;2904896	0.001927;0.0071608	-0.51186;-0.41771							0.235037	0.999995				0.203423	0.999975				0.0618714	0.999996	2904894;2904896	0.0053427;0.0064055	-0.48329;-0.45576	0.0499849	0.602919	2904894;2904896	0.0028766;0.0056476	-0.51478;-0.43926	0.0565515	0.507046	2904894;2904896	0.001927;0.0071608	-0.51186;-0.41771	240	0.507046	0.449785	0.144869	0.240843	0.35611	0.54794	0.612094
PUS10	240	0.05659	0.507046										0.964865	0.999995				0.630487	0.999975				0.782922	0.999996				0.520126	0.999998				0.05659	0.507046				240	0.507046	0.214938	-0.0647212	-0.139419	-0.436461	-1.68787	-1.22784
RPN2	240	0.0565125	0.507046										0.505923	0.999995				0.17716	0.999975				0.244138	0.999996				0.109216	0.875675				0.0565125	0.507046				240	0.507046	0.0630046	0.0252416	0.0912734	0.10539	0.0594921	0.192875
SP2	480	0.0563085	0.507046	3724938	0.0050334	-0.74539							0.765736	0.999995				0.457547	0.999975				0.17033	0.999996				0.0720519	0.726363				0.0563085	0.507046	3724938	0.0050334	-0.74539	480	0.507046	0.00997272	-0.10938	0.111559	-0.0274125	-0.0626123	0.0505814
RPL23	240	0.0362709	0.507652	3755432	0.0041283	-0.49304							0.852754	0.999995				0.599309	0.999975				0.65734	0.999996				0.0362709	0.507652	3755432	0.0041283	-0.49304	0.384396	0.999975				240	0.507652	-0.120789	-0.119104	0.0659992	0.147455	0.15306	0.0932166
CRTC2	240	0.0568676	0.508897										0.363366	0.999995				0.343829	0.999975				0.405549	0.999996				0.173295	0.999998				0.0568676	0.508897				240	0.508897	0.249202	0.0635198	0.163614	0.263643	0.478058	0.442411
CLASP1	480	0.0570112	0.50949	2573740;2573751	0.0064677;0.0017426	0.57222;0.86039							0.697896	0.999995				0.0594464	0.999975				0.290436	0.999996	2573751	0.0044895	0.80274	0.461046	0.999998	2573751	0.0030683	0.80175	0.0570112	0.50949	2573740;2573751	0.0064677;0.0017426	0.57222;0.86039	480	0.50949	0.299012	0.0690139	0.0133342	-0.121602	-0.326721	-0.586892
PHF6	480	0.0570759	0.50949	3991678	0.0065012	-0.53865							0.74713	0.999995				0.0929058	0.999975				0.256232	0.999996				0.236537	0.999998				0.0570759	0.50949	3991678	0.0065012	-0.53865	480	0.50949	0.0733752	-0.0505785	0.130838	0.118368	-0.13811	0.177283
RNH1	240	0.0572374	0.510295	3358059	0.0022476	-0.57478							0.980568	0.999995				0.858417	0.999975				0.530582	0.999996				0.150826	0.999998	3358059	0.0094403	-0.54569	0.0572374	0.510295	3358059	0.0022476	-0.57478	240	0.510295	-0.0673813	0.0581288	-0.0435306	0.111698	0.280976	0.312129
RCOR1	240	0.0580357	0.512584	3553284	0.0015227	0.70905							0.574931	0.999995				0.0388174	0.847632	3553284	0.0026127	0.76576	0.0470081	0.937271	3553284	0.0005764	0.8432	0.153814	0.999998	3553284	0.0014614	0.73416	0.0580357	0.512584	3553284	0.0015227	0.70905	240	0.512584	-0.102758	0.0313478	0.235406	0.557572	0.35763	0.394647
SLC25A24	240	0.0576383	0.512584	2426571	0.0028336	-0.60992							0.165351	0.999995				0.107106	0.999975				0.0668952	0.999996				0.052194	0.614729	2426571	0.0097388	-0.58821	0.0576383	0.512584	2426571	0.0028336	-0.60992	240	0.512584	0.428913	0.146907	0.414443	0.508874	0.908112	0.945204
SLC25A46	240	0.058003	0.512584	2823749	0.0084214	-0.49723							0.20883	0.999995				0.227542	0.999975				0.0491109	0.945508	2823755	0.004748	0.71972	0.112848	0.89015				0.058003	0.512584	2823749	0.0084214	-0.49723	240	0.512584	0.32836	0.0485965	0.14201	0.077897	0.342904	0.450907
SMCR7L	480	0.057791	0.512584	3945906	0.0029198	0.73983							0.977699	0.999995				0.898978	0.999975				0.731249	0.999996				0.267002	0.999998	3945906	0.0046139	0.72402	0.057791	0.512584	3945906	0.0029198	0.73983	480	0.512584	-0.105297	-0.195648	-0.08044	0.328493	0.375691	0.332137
YTHDC1	240	0.0578301	0.512584	2772059	0.0091909	-0.64491							0.416641	0.999995				0.0475297	0.948026				0.211439	0.999996				0.392289	0.999998				0.0578301	0.512584	2772059	0.0091909	-0.64491	240	0.512584	0.280476	0.0693532	0.0789581	-0.262912	-0.164963	-0.14975
NUP155	240	0.0583088	0.512831	2853804	0.0045795	-0.52674							0.416123	0.999995				0.0556944	0.997215	2853809	0.0019755	-0.7737	0.183439	0.999996	2853809	0.002694	-0.74584	0.416197	0.999998				0.0583088	0.512831	2853804	0.0045795	-0.52674	240	0.512831	0.453753	0.0569367	0.127306	0.288829	0.519624	0.522016
ZBTB7A	240	0.0582816	0.512831	3846615	1.5582e-05	-0.61402							0.938956	0.999995				0.446293	0.999975				0.0513313	0.962263	3846615	6.4697e-05	-0.84152	0.037042	0.513467	3846615	3.3067e-06	-0.86368	0.0582816	0.512831	3846615	1.5582e-05	-0.61402	240	0.512831	-0.10572	0.0673652	0.188049	0.635197	0.185589	0.147428
CCDC142	240	0.0367721	0.512886										0.816956	0.999995				0.941139	0.999975				0.330157	0.999996				0.0367721	0.512886				0.344343	0.999975				240	0.512886	-0.0718305	-0.396222	-0.418619	0.286991	0.434119	0.0839131
PTDSS1	240	0.0584018	0.513019	3108102	0.0089486	0.56222							0.189543	0.999995				0.0227021	0.651759	3108095	0.0033146	0.98027	0.0522476	0.963279	3108102	0.0030728	0.70652	0.0660151	0.690619	3108102	0.0056592	0.62052	0.0584018	0.513019	3108102	0.0089486	0.56222	240	0.513019	0.236215	0.059365	0.224918	0.245905	0.480457	0.571088
ACBD3	240	0.0374553	0.513467	2458712	0.00079659	0.61265							0.471182	0.999995				0.228097	0.999975				0.0827548	0.999996	2458712	0.0062672	0.5646	0.0374553	0.513467	2458712	0.00079659	0.61265	0.0875131	0.650405				240	0.513467	0.251001	-0.0266037	0.174644	0.257757	0.280315	0.279764
PELI1	240	0.03747	0.513467	2556325	0.0056857	-0.83337							0.575778	0.999995				0.563417	0.999975				0.113677	0.999996				0.03747	0.513467	2556325	0.0056857	-0.83337	0.396811	0.999975	2556325	0.005309	-0.84067	240	0.513467	0.572579	0.566786	0.925675	1.16159	0.588313	0.281171
EIF3I	240	0.0587181	0.514705										0.742593	0.999995				0.397424	0.999975				0.184327	0.999996	2328825	0.0071781	0.8717	0.241043	0.999998	2328825	0.007765	0.73893	0.0587181	0.514705				240	0.514705	0.275027	0.253969	0.203671	0.317856	0.419066	0.448505
C1orf124	60	0.0146359	0.515094	2385269	0.00031915	0.92234							0.541016	0.999995				0.0146359	0.515094	2385269	0.00031915	0.92234	0.0942674	0.999996				0.0532032	0.621537				0.56381	0.999975				60	0.515094	0.459579	0.124733	0.288537	0.463265	0.446143	0.442587
AVL9	480	0.0590665	0.515728	2996034	0.0046602	-0.76215							0.792698	0.999995				0.793553	0.999975				0.526513	0.999996				0.23177	0.999998	2996034	0.009103	-0.7237	0.0590665	0.515728	2996034	0.0046602	-0.76215	480	0.515728	0.460651	0.0867684	0.279042	0.73335	0.864144	0.727182
BCL2L1	240	0.0590699	0.515728										0.0420458	0.999995	3902526	0.0029724	0.64589	0.113051	0.999975	3902526	0.0074311	0.58593	0.384229	0.999996				0.129057	0.949421				0.0590699	0.515728				240	0.515728	0.0869556	0.295598	0.391419	0.680289	0.615499	0.598169
VPS35	480	0.0589789	0.515728	3689946;3689965	0.0072713;0.0046636	0.49556; -0.413							0.811523	0.999995				0.311042	0.999975				0.315162	0.999996				0.0875236	0.789209	3689946;3689965	0.0069483;0.0025918	0.51626;-0.44616	0.0589789	0.515728	3689946;3689965	0.0072713;0.0046636	0.49556; -0.413	480	0.515728	-0.0362395	-0.256052	-0.125099	-0.0022076	-0.00518012	0.213521
WRNIP1	240	0.059292	0.517038	2892175	1.249e-06	-0.81744							0.991244	0.999995				0.996782	0.999975				0.969469	0.999996				0.161868	0.999998	2892175	2.6371e-05	-0.7757	0.059292	0.517038	2892175	1.249e-06	-0.81744	240	0.517038	0.21866	0.0766874	0.302305	0.722885	1.00525	0.859894
GAPVD1	480	0.0597155	0.517784	3189154	0.0012628	0.86098							0.866447	0.999995				0.229062	0.999975	3189154	0.005993	0.75598	0.347711	0.999996	3189154	0.0033831	0.86155	0.178266	0.999998	3189154	0.0014976	0.86049	0.0597155	0.517784	3189154	0.0012628	0.86098	480	0.517784	0.075701	-0.105969	-0.0196387	0.314477	0.351404	0.451011
GOLT1B	240	0.0596412	0.517784										0.221256	0.999995				0.225279	0.999975				0.60438	0.999996				0.232747	0.999998				0.0596412	0.517784				240	0.517784	0.135515	-0.346878	0.106131	0.4067	0.71218	1.14031
LTBR	240	0.0597388	0.517784										0.900989	0.999995				0.488245	0.999975				0.414197	0.999996				0.202633	0.999998				0.0597388	0.517784				240	0.517784	-0.0586369	0.201274	0.221884	0.398805	0.748875	0.882364
PHAX	240	0.0596641	0.517784										0.529522	0.999995				0.371088	0.999975				0.856069	0.999996				0.928544	0.999998				0.0596641	0.517784				240	0.517784	0.573782	0.22271	0.697258	0	0.476067	0.383663
TNXB	480	0.0597268	0.517784										0.769214	0.999995				0.478016	0.999975				0.200954	0.999996				0.19775	0.999998				0.0597268	0.517784				480	0.517784	0.148375	0.130182	-0.0596129	-0.0843267	-0.180143	-0.445987
SLC35B2	240	0.0379121	0.518527	2955064	0.00014746	-0.8531							0.385584	0.999995				0.0207143	0.617208	2955064	0.00044408	-0.63073	0.0875178	0.999996	2955064	0.00048631	-0.65879	0.0379121	0.518527	2955064	0.00014746	-0.8531	0.0662451	0.553432	2955064	0.0011748	-0.77536	240	0.518527	0.347516	0.401663	0.236491	0.387231	0.439045	0.37917
URB2	240	0.0379831	0.518527	2384722	0.0089959	-0.46594							0.965426	0.999995				0.549785	0.999975				0.180339	0.999996				0.0379831	0.518527	2384722	0.0089959	-0.46594	0.126851	0.778834				240	0.518527	0.0586776	0.198431	0.616316	1.05378	0.969434	0.626727
PPP2R2B	60	0.0140047	0.519682	2880105	0.00068051	1.1358							0.328463	0.999995				0.127368	0.999975				0.0140047	0.519682	2880105	0.00068051	1.1358	0.230948	0.999998				0.0770163	0.608658				60	0.519682	0.544188	0.214199	0.223549	0.00367054	-0.108088	-0.799379
DGUOK	120	0.0381641	0.520013	2489050	0.0012652	0.83219							0.206636	0.999995				0.169393	0.999975				0.136732	0.999996				0.0381641	0.520013	2489050	0.0012652	0.83219	0.318634	0.999975				120	0.520013	0.277714	0.159203	0.0601509	-0.0148159	0.129769	0.0447564
FAM76A_chr1	240	0.0604039	0.520402	2327189	0.0053637	-0.47639							0.681469	0.999995				0.758918	0.999975				0.491665	0.999996				0.162325	0.999998	2327189	0.0035147	-0.49884	0.0604039	0.520402	2327189	0.0053637	-0.47639	240	0.520402	0.422285	0.0517032	0.140134	0.164284	0.180625	0.106987
NOTCH4	240	0.0603531	0.520402	2949942	0.0013195	0.70048							0.878668	0.999995				0.565178	0.999975				0.176996	0.999996				0.232035	0.999998				0.0603531	0.520402	2949942	0.0013195	0.70048	240	0.520402	-0.328953	-0.0959409	-0.324611	-0.0795969	-0.215083	-0.298963
PCCA	240	0.060349	0.520402	3498854	0.0035974	0.85409							0.877418	0.999995				0.557394	0.999975				0.310202	0.999996				0.24665	0.999998	3498854	0.0083395	0.83093	0.060349	0.520402	3498854	0.0035974	0.85409	240	0.520402	-0.112795	-0.101145	-0.0538537	-0.32405	-0.622892	-0.738868
NAGK	240	0.0608835	0.523905	2488050	0.002064	-0.83659							0.208787	0.999995	2488050	0.0019271	-0.98602	0.284288	0.999975				0.34723	0.999996				0.0557185	0.639521	2488050	0.0014673	-0.99625	0.0608835	0.523905	2488050	0.002064	-0.83659	240	0.523905	0.119755	-0.133781	0.0183231	-0.096185	-0.20492	-0.171748
SLC38A2	240	0.0611349	0.525007	3452326	0.0012262	-0.52017							0.944889	0.999995				0.426812	0.999975				0.340167	0.999996				0.100613	0.845242	3452326	0.007272	-0.48634	0.0611349	0.525007	3452326	0.0012262	-0.52017	240	0.525007	0.0414566	-0.037667	-0.0712966	-0.395807	-0.160463	-0.0380044
TOR1A	240	0.061158	0.525007										0.882671	0.999995				0.917532	0.999975				0.606952	0.999996				0.0734772	0.729178				0.061158	0.525007				240	0.525007	-0.0312564	0.0254323	0.143733	0.366608	0.353703	0.322568
TMEM184C	240	0.0388259	0.525079										0.253687	0.999995				0.162156	0.999975				0.0809836	0.999996				0.0388259	0.525079				0.211178	0.95785				240	0.525079	0.448888	0.246677	0.62526	0.60281	0.592425	0.482286
RASA2	240	0.0612989	0.525587	2645620	0.0010965	-0.65191							0.724012	0.999995				0.0539893	0.989858	2645590	0.0097238	0.74071	0.0791233	0.999996	2645590;2645620	0.0095367;0.0070535	0.75101;-0.58924	0.072571	0.727137	2645620	0.0038737	-0.60059	0.0612989	0.525587	2645620	0.0010965	-0.65191	240	0.525587	0.345372	0.247894	0.668851	1.21425	1.30402	1.10078
DGKA	480	0.0615531	0.526507										0.970259	0.999995				0.812001	0.999975				0.589836	0.999996				0.508936	0.999998				0.0615531	0.526507				480	0.526507	-0.0591919	-0.0404867	-0.216954	0.0322866	-0.193815	-0.100917
IPPK_chr9	240	0.0393584	0.527314	3214965	0.0091363	-0.46201							0.201801	0.999995	3214941	0.0089622	-0.6193	0.106597	0.999975	3214941	0.0067576	-0.82808	0.0174323	0.546174	3214965	0.0068777	-0.51389	0.0393584	0.527314	3214965	0.0091363	-0.46201	0.170005	0.870423				240	0.527314	-0.0947855	-0.0511899	0.158276	-0.142447	-0.179342	-0.177962
C6orf150	240	0.0397287	0.527361										0.465376	0.999995				0.102255	0.999975				0.0290236	0.739489				0.0397287	0.527361				0.151557	0.846076				240	0.527361	0.692596	0.63361	1.18003	1.33132	0.990707	1.07473
GJC1	120	0.0398636	0.527361	3759348	0.001176	-0.69565							0.685173	0.999995				0.487289	0.999975				0.640951	0.999996				0.0398636	0.527361	3759348	0.001176	-0.69565	0.143534	0.823674				120	0.527361	0.0748495	-0.0647218	0.0644858	0.730656	0.413991	0.355226
GSK3B	120	0.0400203	0.527361	2691039	0.0010279	1.0758							0.301588	0.999995				0.35515	0.999975				0.180923	0.999996				0.0400203	0.527361	2691039	0.0010279	1.0758	0.142901	0.82142				120	0.527361	0.398472	0.238194	0.511746	0.649195	0.729809	0.405586
GTPBP1	120	0.0398308	0.527361	3945424	0.00187	-0.63413							0.876162	0.999995				0.768016	0.999975				0.105276	0.999996	3945424	0.00030131	-0.69422	0.0398308	0.527361	3945424	0.00187	-0.63413	0.121885	0.765303	3945424	0.0097256	-0.46449	120	0.527361	-0.0101107	0.203625	0.253171	0.190469	-0.02014	0.0604865
PUF60	240	0.0399395	0.527361	3157821;3157827	0.0076655;0.0017028	-0.67985; 0.66508							0.429837	0.999995				0.381393	0.999975				0.302815	0.999996	3157827	0.0083676	0.59742	0.0399395	0.527361	3157821;3157827	0.0076655;0.0017028	-0.67985; 0.66508	0.0916888	0.662997	3157821;3157827	0.0074638;0.0025991	-0.65635; 0.63072	240	0.527361	0.0244616	0.077709	0.0398286	0.416692	0.552713	0.463446
SLC4A7	240	0.0401981	0.527774	2666911	0.0025967	1.0208							0.820227	0.999995				0.255201	0.999975				0.208862	0.999996	2666911	0.0091854	0.98454	0.0401981	0.527774	2666911	0.0025967	1.0208	0.0837337	0.633795	2666911	0.007863	0.89526	240	0.527774	0.256333	0.0416911	0.0874952	1.02499	0.729956	0.261013
ORC5L	240	0.0403498	0.527843	3065994	0.00071045	-0.79456							0.924704	0.999995				0.774249	0.999975				0.0320086	0.76181	3065994	0.00072522	-0.83953	0.0403498	0.527843	3065994	0.00071045	-0.79456	0.0750526	0.599752	3065994	9.332e-05	-0.82133	240	0.527843	0.413957	0.163862	0.390806	0.462199	0.538342	0.723463
RBBP5	240	0.0403371	0.527843	2452341	8.0919e-05	-0.95828							0.642774	0.999995				0.288347	0.999975				0.0379977	0.828166	2452341	0.00013805	-0.93376	0.0403371	0.527843	2452341	8.0919e-05	-0.95828	0.263528	0.999975	2452341	0.0056519	-0.79713	240	0.527843	0.305998	0.106326	0.359736	0.536997	0.480364	0.351992
DR1	240	0.0619538	0.528075	2347109	0.00058338	0.91604							0.69792	0.999995				0.717248	0.999975				0.187043	0.999996	2347109	0.0059239	0.94998	0.145271	0.999998	2347109	0.0062762	0.8032	0.0619538	0.528075	2347109	0.00058338	0.91604	240	0.528075	0.366385	0.298814	0.301745	0.520412	0.535295	0.393732
SF3A1	240	0.0619575	0.528075	3957266;3957278	2.7613e-05; 0.0098406	0.94366;-0.45085							0.201844	0.999995	3957266	0.00040099	0.8555	0.045869	0.923273	3957266	0.00016533	0.92156	0.217669	0.999996	3957266	0.0022201	0.86841	0.263324	0.999998	3957266	0.0022266	0.81395	0.0619575	0.528075	3957266;3957278	2.7613e-05; 0.0098406	0.94366;-0.45085	240	0.528075	-0.157675	-0.121592	0.0162533	-0.103566	-0.130102	-0.155556
BCL7B	240	0.0620568	0.528293	3056123	0.0036765	-0.74158							0.941309	0.999995				0.884184	0.999975				0.258323	0.999996				0.266899	0.999998				0.0620568	0.528293	3056123	0.0036765	-0.74158	240	0.528293	0.169477	0.257868	0.399681	0.747829	0.696863	0.786398
MGRN1	240	0.0404936	0.528765	3646280;3646309	0.0040192;0.00037015	0.7526;-0.62376							0.443451	0.999995	3646280	0.0034	0.78908	0.217005	0.999975	3646280	0.00080764	0.90196	0.138243	0.999996	3646280	0.0012974	0.90913	0.0404936	0.528765	3646280;3646309	0.0040192;0.00037015	0.7526;-0.62376	0.134717	0.802442	3646309	0.0037969	-0.54551	240	0.528765	-0.128935	-0.0886401	0.00750524	0.0607468	-0.040159	-0.117785
PPME1	240	0.0408821	0.530382	3340196	2.2177e-06	1.607							0.624026	0.999995	3340196	0.0030888	1.1019	0.354179	0.999975	3340196	0.00054339	1.4509	0.0333296	0.772989	3340196	1.1253e-06	1.7233	0.0408821	0.530382	3340196	2.2177e-06	1.607	0.914674	0.999975				240	0.530382	0.0186231	-0.0253118	0.0584958	0.213546	0.268221	0.246861
KDM6A	60	0.0144381	0.533033	3975471	0.00035383	-0.80776							0.914663	0.999995				0.551436	0.999975				0.0144381	0.533033	3975471	0.00035383	-0.80776	0.175075	0.999998	3975471	0.0096599	-0.60741	0.207785	0.95538				60	0.533033	0.110809	-0.0424639	0.264762	-0.212211	-0.655302	-0.598632
PAK6	240	0.0414299	0.535174	3589758	0.0027702	-0.83545							0.856264	0.999995				0.851614	0.999975				0.679898	0.999996				0.0414299	0.535174	3589758	0.0027702	-0.83545	0.0859556	0.645162				240	0.535174	-0.0491793	-0.10983	-0.139866	0.545911	0.762155	0.584387
ALDH5A1	60	0.0156231	0.538231	2898529	0.0061632	0.9187							0.925381	0.999995				0.806737	0.999975				0.0156231	0.538231	2898529	0.0061632	0.9187	0.867849	0.999998				0.925644	0.999975				60	0.538231	0.149988	0	-0.070179	-0.313828	0	-0.384446
CDC42BPA	60	0.015529	0.538231	2459062;2459063	0.00051842;0.00011694	0.77916; 1.0854							0.417134	0.999995	2459062;2459063	0.0035589;0.0022134	0.7209;0.81804	0.0436093	0.899766	2459062;2459063	0.00047981; 0.001413	0.77301;0.95906	0.015529	0.538231	2459062;2459063	0.00051842;0.00011694	0.77916; 1.0854	0.0912702	0.800335	2459062;2459063	0.00011794; 0.0067829	0.79715; 0.8157	0.0875614	0.650405	2459062;2459063	0.00027724; 0.0086123	0.7358;0.67962	60	0.538231	0.26685	0.0504246	0.103691	0.0532646	0.0100828	0.118344
TXNRD1	60	0.0155416	0.538231	3429493	0.0011906	0.92789							0.748874	0.999995				0.0579161	0.999975	3429493	0.0052922	0.83362	0.0155416	0.538231	3429493	0.0011906	0.92789	0.656143	0.999998				0.582668	0.999975				60	0.538231	0.104912	0.0976417	0.155517	0.126406	-0.63532	-0.767245
STK10	240	0.0418776	0.539024	2887100	0.0038288	-0.61488							0.79701	0.999995				0.426156	0.999975				0.504816	0.999996				0.0418776	0.539024	2887100	0.0038288	-0.61488	0.272834	0.999975				240	0.539024	0.316154	0.256985	0.270494	0.860561	0.827649	0.719929
C1orf21	240	0.0419852	0.539446	2371593	0.0089985	0.64154							0.195021	0.999995				0.0536076	0.989599				0.0521179	0.963279	2371593	0.0086166	0.69889	0.0419852	0.539446	2371593	0.0089985	0.64154	0.271176	0.999975				240	0.539446	0.286284	0.0714566	0.0925238	-0.206809	-0.506005	-0.987624
MPZL3	60	0.0160499	0.540174	3393706	0.001112	0.85193							0.466443	0.999995				0.0202524	0.613188	3393706	0.0065097	0.74718	0.0160499	0.540174	3393706	0.001112	0.85193	0.21756	0.999998				0.250485	0.999975				60	0.540174	0.379501	0.225701	0.507546	0.373871	-0.018119	-0.0707529
RND3	60	0.015519	0.540242	2580820	1.6737e-05	-0.79218							0.509387	0.999995	2580820	0.0098215	-0.62491	0.015519	0.540242	2580820	1.6737e-05	-0.79218	0.2578	0.999996				0.274407	0.999998				0.37297	0.999975				60	0.540242	0.744841	0.908904	0.818466	-0.167273	-0.165989	-0.516476
PAK3	480	0.0638005	0.541851										0.654627	0.999995				0.626213	0.999975				0.598738	0.999996				0.405975	0.999998				0.0638005	0.541851				480	0.541851	-0.0369715	-0.111229	-0.251639	-0.166344	-0.464024	-0.405503
FERMT2	240	0.0639834	0.54212										0.737542	0.999995				0.156829	0.999975	3564952	0.0049684	0.77846	0.28617	0.999996				0.247738	0.999998				0.0639834	0.54212				240	0.54212	0.0592717	0.487162	1.25012	1.14662	0.403212	0.595271
CD46	120	0.0425	0.543156	2377474	2.5454e-05	-0.74654							0.862425	0.999995				0.604876	0.999975				0.607134	0.999996				0.0425	0.543156	2377474	2.5454e-05	-0.74654	0.596667	0.999975				120	0.543156	0.367328	0.252016	0.287343	0.210167	0.231661	0.149499
TAX1BP3	240	0.0424963	0.543156	3741530	0.0011094	-0.99046							0.848048	0.999995				0.906044	0.999975				0.983279	0.999996				0.0424963	0.543156	3741530	0.0011094	-0.99046	0.352571	0.999975				240	0.543156	-0.00029638	0.0208167	0	0.197731	-0.0291347	-0.154612
FNDC3B	240	0.0643119	0.543617	2652440;2652541	0.0022161;0.0091531	0.79834;0.65896							0.482139	0.999995	2652440	0.00091027	0.90612	0.119776	0.999975	2652440	0.00019149	0.96344	0.125434	0.999996	2652440	0.00010604	1.058	0.208311	0.999998	2652440	0.00015077	1	0.0643119	0.543617	2652440;2652541	0.0022161;0.0091531	0.79834;0.65896	240	0.543617	0.289575	0.106808	0.16129	0.279437	0.576222	0.475689
GRAMD4	240	0.0427125	0.544906	3949210	0.00015587	0.92201							0.182816	0.999995				0.19143	0.999975	3949210	0.0042339	0.76435	0.120779	0.999996	3949210	0.0043644	0.75644	0.0427125	0.544906	3949210	0.00015587	0.92201	0.163111	0.863574	3949210	0.0023781	0.79814	240	0.544906	-0.115889	-0.119552	-0.159069	-0.245809	-0.27644	-0.0125959
CCDC80	60	0.0160455	0.545395	2688831	7.7009e-05	1.3156							0.268719	0.999995	2688831	0.0011317	1.1337	0.0160455	0.545395	2688831	7.7009e-05	1.3156	0.0652584	0.999996	2688831	0.00088132	1.2538	0.168019	0.999998	2688831	0.00090448	1.1893	0.940145	0.999975				60	0.545395	0.46382	0.260606	0.36275	-0.0972626	-0.597422	-1.40899
CUX1	60	0.0158376	0.545395	3016436;3016438;3016475	0.0081877;0.00035084; 0.0073354	0.65306;0.96554;0.84765							0.103255	0.999995	3016436;3016438	0.0018997;0.00073417	0.74984;0.81851	0.0158376	0.545395	3016436;3016438;3016475	0.0081877;0.00035084; 0.0073354	0.65306;0.96554;0.84765	0.134013	0.999996	3016475	0.0019368	0.93512	0.34608	0.999998	3016436	0.0058083	0.65731	0.584766	0.999975				60	0.545395	0.20699	0.108535	0.0371026	0.133749	-0.0765408	-0.159374
KRAS	60	0.0159795	0.545395	3447873	0.0046904	-0.56151							0.532072	0.999995				0.0159795	0.545395	3447873	0.0046904	-0.56151	0.298431	0.999996	3447886	0.0089134	-0.43611	0.126711	0.940611	3447886	0.0004753	-0.50316	0.592781	0.999975				60	0.545395	0.0998418	0.101285	0.280844	0.168425	0.156804	-0.0129594
TMED10	240	0.0428384	0.545546	3572351	0.0050286	0.56803							0.279148	0.999995				0.387861	0.999975				0.45459	0.999996				0.0428384	0.545546	3572351	0.0050286	0.56803	0.355573	0.999975				240	0.545546	-0.056975	-0.10536	-0.211225	-0.124305	-0.044032	0.142546
LGALS3BP	120	0.0429335	0.545793										0.990855	0.999995				0.949135	0.999975				0.523473	0.999996				0.0429335	0.545793				0.195643	0.932425				120	0.545793	0.0603316	0.114603	-0.0938536	-0.0783996	-0.208188	-0.433445
PIM1	60	0.0168528	0.546174	2905410	0.00010225	-0.8889							0.105949	0.999995	2905410	0.0017946	-0.669	0.0335386	0.822037	2905410	0.0001025	-0.85046	0.0168528	0.546174	2905410	0.00010225	-0.8889	0.0782459	0.751663	2905410	0.0097738	-0.62104	0.785761	0.999975				60	0.546174	0.85713	1.5923	1.9706	0.941492	0.553732	-0.288206
TLE3	480	0.0649324	0.546928	3631219	0.0046246	-0.70612							0.846417	0.999995				0.89954	0.999975				0.94613	0.999996				0.861265	0.999998				0.0649324	0.546928	3631219	0.0046246	-0.70612	480	0.546928	-0.0907808	0.0412921	-0.183701	-0.414425	-0.603942	-1.12355
LIMD1	240	0.0650712	0.547436	2620663	0.0056793	0.72028							0.468233	0.999995				0.456154	0.999975				0.402067	0.999996				0.193149	0.999998				0.0650712	0.547436	2620663	0.0056793	0.72028	240	0.547436	0.141044	-0.103497	-0.279877	0.02428	0.0307889	-0.190779
LOXL3	240	0.0651455	0.547436	2489429	0.0040294	-0.83192							0.712943	0.999995				0.618038	0.999975				0.140276	0.999996	2489429	0.0039509	-0.75978	0.048606	0.596123	2489429	0.00051614	-0.94757	0.0651455	0.547436	2489429	0.0040294	-0.83192	240	0.547436	0.342929	0.138499	0.194905	0.387065	0.320284	0.217407
TJP1	240	0.0653412	0.548438	3615608;3615681	0.009271;0.0012768	0.50741;-1.0153							0.69287	0.999995	3615681	0.0043283	0.9087	0.0934031	0.999975	3615659	0.0096035	0.51687	0.0613702	0.999996				0.0936913	0.810716				0.0653412	0.548438	3615608;3615681	0.009271;0.0012768	0.50741;-1.0153	240	0.548438	0.00332279	-0.123046	0.176463	0.340006	0.260735	0.0331384
ZNF511	480	0.0655658	0.549619										0.896104	0.999995				0.858882	0.999975				0.560659	0.999996				0.338981	0.999998				0.0655658	0.549619				480	0.549619	-0.216908	-0.182441	-0.220516	0.174613	0.402504	0.410628
MTHFD2L	60	0.0164181	0.552007	2731430;2731440	0.0028793;0.0023871	-0.82924; 1.1291							0.099703	0.999995	2731430	0.0017229	-0.89626	0.0164181	0.552007	2731430;2731440	0.0028793;0.0023871	-0.82924; 1.1291	0.675628	0.999996				0.140793	0.992983				0.116001	0.748745	2731479	0.0057749	-0.74749	60	0.552007	0.344054	0.127589	0.306466	0.453562	0.62766	0.62755
WDR27	60	0.0164698	0.552007	2986070	0.00067828	0.74281							0.173671	0.999995	2986070	0.0011023	0.72465	0.0164698	0.552007	2986070	0.00067828	0.74281	0.190387	0.999996				0.337939	0.999998				0.166787	0.868562				60	0.552007	0.0856948	-0.231634	-0.21723	-0.334449	-0.471729	-0.319215
PACRGL	60	0.0168414	0.556288										0.139748	0.999995				0.0168414	0.556288				0.0414025	0.873436	2720766	0.0054647	1.0218	0.193304	0.999998	2720766	0.0056724	0.95836	0.648338	0.999975				60	0.556288	0.417125	0.248195	0.413029	0.411781	0.489799	0.309708
UTP3	240	0.0667354	0.556879	2730535	0.0029891	-0.64183							0.719818	0.999995				0.475423	0.999975				0.182522	0.999996				0.105762	0.864322				0.0667354	0.556879	2730535	0.0029891	-0.64183	240	0.556879	0.393444	0.145206	0.603663	1.22144	1.08835	0.889702
RIOK1	240	0.0673842	0.560337										0.336752	0.999995				0.0208023	0.617208				0.0704625	0.999996				0.0451059	0.567405				0.0673842	0.560337				240	0.560337	0.466985	0.350492	0.521466	0.652059	0.6011	0.325077
SOCS4	240	0.067721	0.562484										0.130474	0.999995				0.233683	0.999975				0.167027	0.999996				0.0603018	0.662534				0.067721	0.562484				240	0.562484	0.183379	0.221366	0.421575	0.586466	0.169774	0.305554
C1orf55	240	0.0678272	0.562714	2458665	0.0020385	-0.62932							0.764583	0.999995				0.488028	0.999975				0.0502636	0.950287	2458665	0.0021603	-0.63226	0.0704379	0.715093	2458665	0.0013573	-0.66131	0.0678272	0.562714	2458665	0.0020385	-0.62932	240	0.562714	0.401874	0.430551	0.605956	0.807108	0.609136	0.570928
RRP15	240	0.0680589	0.563984										0.902496	0.999995				0.665127	0.999975				0.606652	0.999996				0.458358	0.999998				0.0680589	0.563984				240	0.563984	0.783459	0.282454	0.634104	0.981534	1.28053	1.22049
DNAJC3	480	0.0682018	0.564314										0.169663	0.999995				0.0315076	0.791093				0.123214	0.999996				0.0759859	0.740144				0.0682018	0.564314				480	0.564314	0.0675273	0.174119	0.410251	0.437862	0.565726	1.29674
ST6GALNAC6	240	0.0682562	0.564314	3226180	0.0024011	-0.62887							0.882856	0.999995				0.861503	0.999975				0.55259	0.999996				0.37926	0.999998				0.0682562	0.564314	3226180	0.0024011	-0.62887	240	0.564314	-0.158286	-0.185761	-0.119737	0.0511938	0.105982	0.210504
STX6	240	0.0686029	0.566527	2446590	0.0002447	-1.022							0.380083	0.999995				0.034538	0.82864	2446620	0.007007	0.6492	0.0632669	0.999996				0.102721	0.853699				0.0686029	0.566527	2446590	0.0002447	-1.022	240	0.566527	0.231315	-0.0253082	0.0958954	0.354913	0.625945	0.419698
PHF13	60	0.0185783	0.572055										0.879904	0.999995				0.18994	0.999975				0.0185783	0.572055				0.075589	0.737274				0.150688	0.843193				60	0.572055	0.0223013	0.309488	0.884569	0.959837	0.254663	0.0686598
PSMB2	480	0.0697727	0.574191										0.707557	0.999995				0.601423	0.999975				0.419993	0.999996				0.360616	0.999998				0.0697727	0.574191				480	0.574191	0.231808	0.243818	0.435364	0.312841	0.531166	0.606491
SLC25A13	480	0.0698514	0.574191										0.937767	0.999995				0.921315	0.999975				0.576642	0.999996				0.316039	0.999998				0.0698514	0.574191				480	0.574191	0.374705	0.0751653	0.303925	0.626382	1.20444	1.60313
DONSON	480	0.0699605	0.574429										0.870719	0.999995				0.45927	0.999975				0.519338	0.999996				0.408193	0.999998				0.0699605	0.574429				480	0.574429	0.0583427	-0.0387038	0.227366	0.0281956	-0.061828	0.177408
CRAMP1L	240	0.0700763	0.574721	3644033	0.00088189	-0.60153							0.840302	0.999995				0.107975	0.999975	3643997	0.00064142	0.72484	0.643426	0.999996				0.314306	0.999998				0.0700763	0.574721	3644033	0.00088189	-0.60153	240	0.574721	-0.0186445	-0.2216	-0.0902036	0.0281345	0.201432	0.245906
APBB2	240	0.0702782	0.575719	2767024	0.0042544	-0.422							0.0848811	0.999995	2767023	0.00036256	0.8162	0.0254255	0.704677	2767023	0.00022567	0.81671	0.0261805	0.699048	2766948;2767023	0.0050514;0.0002455	-0.45711; 0.83862	0.0503674	0.604073	2766948;2767023	0.0026853;0.0034762	-0.46869; 0.71912	0.0702782	0.575719	2767024	0.0042544	-0.422	240	0.575719	0.244142	0.0937551	0.159589	0.252004	0.35077	-0.00907357
EIF2B2	480	0.0703721	0.57583	3544424	0.006905	-0.62329							0.900983	0.999995				0.718994	0.999975				0.536968	0.999996				0.467301	0.999998				0.0703721	0.57583	3544424	0.006905	-0.62329	480	0.57583	0.133157	0.290225	0.602749	0.748638	0.892011	1.01041
EIF4EBP2	240	0.0709482	0.578563										0.601471	0.999995				0.0938879	0.999975				0.290429	0.999996				0.186189	0.999998				0.0709482	0.578563				240	0.578563	0.000592962	-0.261877	-0.0789491	-0.119323	-0.172736	-0.106268
FNDC3A	480	0.0708931	0.578563	3489216;3489315	0.00024182; 0.0026042	-0.74112;-0.65753							0.967157	0.999995				0.481878	0.999975				0.360037	0.999996				0.0849739	0.78146	3489216	0.00024269	-0.77455	0.0708931	0.578563	3489216;3489315	0.00024182; 0.0026042	-0.74112;-0.65753	480	0.578563	-0.0348084	0.023015	0.0136843	0.376408	0.298313	0.421801
ME2	480	0.071736	0.581285										0.995304	0.999995				0.541773	0.999975				0.457542	0.999996				0.454323	0.999998				0.071736	0.581285				480	0.581285	0.0661572	0.0565997	0.16976	0.198863	0.378584	0.614706
SMCHD1	480	0.0717193	0.581285	3776245	0.00093208	1.0045							0.939128	0.999995				0.184936	0.999975	3776245	0.0035156	0.95715	0.0724492	0.999996	3776245	0.00073262	1.0808	0.140471	0.992983	3776245	0.0010139	1.026	0.0717193	0.581285	3776245	0.00093208	1.0045	480	0.581285	0.0393527	-0.0713041	0.0564485	0.0522495	-0.130269	0.0191188
TM9SF2	240	0.0716815	0.581285	3498528	0.0023144	0.55213							0.407663	0.999995				0.0624048	0.999975	3498528	0.009353	0.50249	0.0603704	0.999996	3498528	0.0097771	0.52487	0.0689921	0.708156	3498528	0.0093733	0.51237	0.0716815	0.581285	3498528	0.0023144	0.55213	240	0.581285	-0.0667491	-0.0194321	0.201376	-0.190394	-0.16363	0.0118327
TRAPPC3	240	0.0717814	0.581285	2406599	0.0039457	0.68039							0.0729431	0.999995	2406599	0.0017264	0.78336	0.0306377	0.785676	2406599	0.0007109	0.89442	0.229868	0.999996	2406599	0.0056918	0.84504	0.238925	0.999998	2406599	0.0079708	0.6562	0.0717814	0.581285	2406599	0.0039457	0.68039	240	0.581285	0.268826	0.247917	0.174465	0.211087	0.299134	0.281883
TRIM56	480	0.0717665	0.581285	3016114	0.0026977	-0.93144							0.902512	0.999995				0.905735	0.999975				0.900148	0.999996				0.638124	0.999998				0.0717665	0.581285	3016114	0.0026977	-0.93144	480	0.581285	-0.0342931	-0.0872612	-0.127681	-0.0743947	-0.242492	-0.0959277
BZW2	60	0.019226	0.582091										0.585924	0.999995				0.0823677	0.999975				0.019226	0.582091				0.184515	0.999998				0.0878487	0.650476	2991104;2991105	0.0034638;0.0028423	-0.90515;-0.71933	60	0.582091	0.422355	0.35877	0.587977	0.524711	0.680547	0.333165
TXNDC15	480	0.0721137	0.582764										0.230097	0.999995				0.31054	0.999975	2829578	0.0083769	0.52963	0.795816	0.999996				0.315978	0.999998				0.0721137	0.582764				480	0.582764	0.226629	-0.0952601	0.0678381	0.0855531	0.24707	0.46013
C12orf35	240	0.0469532	0.584523	3410408	0.0037527	0.78551							0.657588	0.999995				0.315426	0.999975				0.112833	0.999996	3410408	0.0089767	0.76222	0.0469532	0.584523	3410408	0.0037527	0.78551	0.108	0.721651	3410408	0.0088947	0.70352	240	0.584523	-0.0169506	0.0482315	0.579049	1.12704	0.74021	0.774735
SLC12A9	240	0.072496	0.584535	3015892	0.004363	0.69584							0.354604	0.999995	3015895	0.0013548	-0.83001	0.282561	0.999975				0.455277	0.999996				0.218756	0.999998				0.072496	0.584535	3015892	0.004363	0.69584	240	0.584535	0.0383416	-0.0312847	-0.190427	0.013035	-0.0257482	-0.173934
UBAP2L	240	0.0724383	0.584535	2360120	0.0018599	0.61773							0.983799	0.999995				0.806055	0.999975				0.301624	0.999996				0.101993	0.850887	2360132	0.0094509	0.65153	0.0724383	0.584535	2360120	0.0018599	0.61773	240	0.584535	0.196846	0.0954854	-0.0299263	-0.0304442	0.0440621	-0.208365
KDM2B	240	0.0471572	0.58605										0.0974913	0.999995	3475220	0.00073039	-0.72247	0.91589	0.999975				0.746061	0.999996				0.0471572	0.58605				0.43824	0.999975				240	0.58605	-0.0305191	-0.0865791	0.145221	0.112085	0.130404	0.387789
COG3	240	0.0731274	0.588963										0.786181	0.999995				0.378587	0.999975				0.520495	0.999996				0.247617	0.999998				0.0731274	0.588963				240	0.588963	0.107742	0.0829224	0.336731	0.466455	0.443182	0.663535
RFC4	480	0.0734485	0.590667	2709488	0.0031284	-0.64063							0.256715	0.999995				0.176977	0.999975				0.384784	0.999996				0.206857	0.999998	2709488	0.006688	-0.62179	0.0734485	0.590667	2709488	0.0031284	-0.64063	480	0.590667	0.428339	0.233305	0.259036	0.0753019	-0.189404	0.0871285
SYNE1	240	0.0735037	0.590667	2979976	0.0093156	-0.74201							0.961555	0.999995				0.962928	0.999975				0.766507	0.999996				0.373183	0.999998	2979902	0.0024425	0.79646	0.0735037	0.590667	2979976	0.0093156	-0.74201	240	0.590667	0.120353	0.0190554	-0.0993484	-0.205914	-0.548841	-0.429221
ACTL6A	480	0.0738066	0.591774	2654031;2654037	0.0093622;0.0075246	-0.47222; 0.64792							0.277926	0.999995				0.276367	0.999975				0.692695	0.999996				0.444587	0.999998	2654031	0.0098587	-0.40337	0.0738066	0.591774	2654031;2654037	0.0093622;0.0075246	-0.47222; 0.64792	480	0.591774	0.391112	0.173458	0.396714	0.1894	0.404379	0.482646
C5orf15	60	0.0186421	0.591779	2875942	0.00072537	-0.87005							0.0569559	0.999995	2875942	0.0019358	-0.5795	0.0186421	0.591779	2875942	0.00072537	-0.87005	0.0474513	0.937271	2875942	0.00031352	-0.92781	0.0765788	0.744912	2875942	0.00031855	-0.71387	0.533058	0.999975				60	0.591779	0.461608	0.179479	0.499989	0.26525	0.141076	-0.0971552
MYO15B	40	0.0186332	0.591779	3734973	0.0082609	-0.66736							0.0640708	0.999995				0.0186332	0.591779	3734973	0.0082609	-0.66736	0.35455	0.999996				0.327086	0.999998	3735003	0.0079055	-0.47406	0.14269	0.820866				40	0.591779	-0.283795	-0.138891	-0.175283	-0.290996	-0.163713	-0.102466
TM9SF4	60	0.0185485	0.591779										0.781016	0.999995				0.0185485	0.591779				0.269568	0.999996				0.850277	0.999998				0.8355	0.999975				60	0.591779	-0.101934	-0.207943	-0.283469	-0.0550401	-0.2126	-0.187513
SEC13	240	0.0739676	0.592402	2662690	0.0059045	-0.6977							0.74272	0.999995				0.580038	0.999975				0.497408	0.999996				0.0849979	0.78146				0.0739676	0.592402	2662690	0.0059045	-0.6977	240	0.592402	0.229814	0.185179	0.217682	0.295923	0.455143	0.476067
FBXO28	240	0.0483623	0.596123										0.21848	0.999995				0.0552232	0.994845	2382355	0.0068677	-0.45346	0.0322836	0.76181				0.0483623	0.596123				0.195334	0.932425				240	0.596123	0.45201	0.231885	0.34095	0.537548	0.527999	0.357667
GPR126	240	0.0487103	0.596123	2928530	0.0011084	1.1525							0.137042	0.999995				0.037606	0.840951	2928481	0.0059006	0.64831	0.0783467	0.999996	2928530	0.00091225	1.2872	0.0487103	0.596123	2928530	0.0011084	1.1525	0.272305	0.999975				240	0.596123	0.437893	0.107494	0.109598	0.283318	0.212753	-0.0184355
IL32	240	0.0488778	0.597063										0.772335	0.999995				0.125127	0.999975				0.204715	0.999996				0.0488778	0.597063				0.527317	0.999975				240	0.597063	-0.172469	0.299409	0.170047	0.355874	0.277094	0.0313084
RGS12	240	0.0489546	0.597063	2716074;2716079	0.0036346;0.0026801	0.75818;-0.61942							0.21646	0.999995				0.202201	0.999975	2716074	0.0099594	0.70144	0.0928884	0.999996	2716074	0.0037271	0.78818	0.0489546	0.597063	2716074;2716079	0.0036346;0.0026801	0.75818;-0.61942	0.18383	0.90315	2716079	0.0033762	-0.57732	240	0.597063	0.151101	0.136059	0.189518	0.366514	0.131444	0.149786
ANKRA2	60	0.0193523	0.598851	2862417	0.0011107	1.1464							0.11563	0.999995	2862417	0.0021487	0.9809	0.0193523	0.598851	2862417	0.0011107	1.1464	0.467013	0.999996				0.482466	0.999998				0.704206	0.999975				60	0.598851	0.292813	-0.0504381	-0.151074	-0.629574	-0.745987	-0.512215
KIAA0430	480	0.0749388	0.59951	3682021	0.0029728	0.44394							0.975014	0.999995				0.610712	0.999975				0.750643	0.999996	3682008	0.0049835	0.94722	0.737449	0.999998	3682008	0.005822	0.89475	0.0749388	0.59951	3682021	0.0029728	0.44394	480	0.59951	-0.140731	-0.303685	-0.483775	-0.660564	-0.757043	-0.725628
CDK8	240	0.0757166	0.600086										0.559651	0.999995				0.410909	0.999975				0.392097	0.999996				0.336127	0.999998				0.0757166	0.600086				240	0.600086	0.0524357	0.00593223	-0.060195	-0.0506753	0.203688	0.39753
CYTSB	240	0.0756326	0.600086										0.954176	0.999995				0.669284	0.999975				0.644748	0.999996				0.106452	0.86671				0.0756326	0.600086				240	0.600086	-0.0230373	-0.044266	-0.0839784	-0.280006	-0.428081	-0.270376
GSTO2	480	0.0757772	0.600086										0.939504	0.999995				0.425148	0.999975				0.323502	0.999996				0.464701	0.999998				0.0757772	0.600086				480	0.600086	-0.0631374	0.0463242	0.148965	0.0590961	-0.227363	-0.20016
ILF2_chr1	480	0.0757356	0.600086										0.110494	0.999995				0.246028	0.999975				0.363429	0.999996				0.269136	0.999998				0.0757356	0.600086				480	0.600086	0.0391758	0.0418782	0.43726	0.255502	0.560629	0.570563
RASSF7	240	0.0755606	0.600086	3315955	0.0024566	-0.4622							0.756257	0.999995				0.922842	0.999975				0.938585	0.999996				0.0531844	0.621537	3315955	0.0017807	-0.47561	0.0755606	0.600086	3315955	0.0024566	-0.4622	240	0.600086	0.0551673	-0.0356245	0	0.127913	0.328493	0.138228
TP63	240	0.0758479	0.600086	2657690	0.0014094	-0.83683							0.0851139	0.999995	2657690	0.0024688	-0.78913	0.208607	0.999975				0.307781	0.999996				0.221809	0.999998				0.0758479	0.600086	2657690	0.0014094	-0.83683	240	0.600086	0.234991	0.0896871	0.070077	0.282978	-0.0233592	0.0273853
UCKL1	240	0.0757365	0.600086										0.509347	0.999995				0.548045	0.999975				0.660533	0.999996				0.342284	0.999998				0.0757365	0.600086				240	0.600086	-0.0894622	-0.0618597	-0.0149948	0.223693	0.149428	0.152888
WDR75	240	0.075312	0.600086	2519759	0.0032447	-0.55592							0.712653	0.999995				0.546938	0.999975				0.472651	0.999996				0.327333	0.999998	2519759	0.0075919	-0.53735	0.075312	0.600086	2519759	0.0032447	-0.55592	240	0.600086	0.498486	0.153575	0.444768	0.502637	0.746861	0.625533
DOPEY2	120	0.049755	0.602747	3919898	0.0012607	-0.729							0.802929	0.999995				0.655211	0.999975				0.315386	0.999996				0.049755	0.602747	3919898	0.0012607	-0.729	0.769595	0.999975				120	0.602747	-0.304877	-0.299268	-0.295899	0.183556	0.100945	-0.325947
C16orf84	240	0.0501039	0.602919										0.943979	0.999995				0.967803	0.999975				0.831329	0.999996				0.0501039	0.602919				0.0879341	0.650476				240	0.602919	-0.256293	0.0400793	-0.126784	-0.0983183	-0.0548993	0.0453323
MUS81	120	0.0499762	0.602919	3335649	2.6531e-05	-0.75817							0.461328	0.999995				0.296404	0.999975	3335649	0.0097511	-0.46569	0.0516636	0.963279	3335649	1.5855e-05	-0.79049	0.0499762	0.602919	3335649	2.6531e-05	-0.75817	0.221931	0.977751	3335649	0.00045011	-0.51773	120	0.602919	0.0502179	0.153309	0.330466	0.586303	0.221059	0.140121
UROD	240	0.0500524	0.602919										0.201598	0.999995				0.397024	0.999975				0.247028	0.999996				0.0500524	0.602919				0.136468	0.805104				240	0.602919	0.148858	0.324937	-0.0686069	-0.104797	-0.210347	-0.288091
PSMC4	240	0.0508373	0.60669	3833296	0.0059558	0.85894							0.423155	0.999995				0.396944	0.999975				0.15685	0.999996	3833296	0.0079192	0.8557	0.0508373	0.60669	3833296	0.0059558	0.85894	0.130113	0.790862	3833296	0.0078428	0.81065	240	0.60669	0.0167241	0.036394	0.171832	0.323862	0.383083	0.600518
GBP3	120	0.0512411	0.608841	2421861	0.00037611	0.92654							0.391679	0.999995	2421861	0.0051531	0.78916	0.125089	0.999975	2421861	0.00054029	0.92652	0.0298649	0.752659	2421861	0.00014204	1.012	0.0512411	0.608841	2421861	0.00037611	0.92654	0.808206	0.999975				120	0.608841	0.255134	0.00421121	0.264101	0.512711	0.252103	0.140351
EFR3A	240	0.0515058	0.610615										0.53183	0.999995				0.144461	0.999975				0.121746	0.999996				0.0515058	0.610615				0.0813345	0.626731	3116373	0.0031461	0.96658	240	0.610615	0.215761	0.0820852	0.177881	0.238356	0.423211	0.476945
AACS	480	0.0776767	0.612527	3436593	0.0084109	0.67363							0.5733	0.999995				0.08349	0.999975				0.295947	0.999996				0.278346	0.999998				0.0776767	0.612527	3436593	0.0084109	0.67363	480	0.612527	-0.0512017	-0.0881597	0.0753247	0.0987908	0.144883	0.139048
PHF12	240	0.0779262	0.613673										0.563252	0.999995				0.819455	0.999975				0.712506	0.999996				0.378951	0.999998				0.0779262	0.613673				240	0.613673	-0.0499642	-0.335134	-0.351004	-0.169756	-0.124208	0.309348
XPR1	480	0.0780034	0.613673	2370124	0.00087826	-0.68853							0.710735	0.999995				0.337786	0.999975				0.26788	0.999996				0.289475	0.999998				0.0780034	0.613673	2370124	0.00087826	-0.68853	480	0.613673	0.412832	0.257124	0.326883	0.348226	0.374806	0.246798
CCBL2	240	0.0519581	0.614031										0.147508	0.999995				0.223028	0.999975				0.31398	0.999996				0.0519581	0.614031				0.871262	0.999975				240	0.614031	0.609023	0.454184	0.586007	0.348778	0.34751	0.225258
LMF2	240	0.0521564	0.614729	3965942	1.3377e-05	0.90482							0.909566	0.999995				0.467587	0.999975				0.780965	0.999996				0.0521564	0.614729	3965942	1.3377e-05	0.90482	0.623761	0.999975				240	0.614729	-0.087033	0.14599	-0.0512285	-0.115031	-0.114127	-0.00745365
RPS6KB2	480	0.0785218	0.616478										0.823077	0.999995				0.46456	0.999975				0.238602	0.999996	3337098	0.0055968	-0.73351	0.229962	0.999998				0.0785218	0.616478				480	0.616478	-0.164532	0.031781	-0.0170023	0.156532	0.0950857	0.260436
CCNB1	240	0.0788406	0.616953										0.297513	0.999995				0.344177	0.999975				0.101294	0.999996				0.0782639	0.751663				0.0788406	0.616953				240	0.616953	0.46287	0.200178	0.345145	0.474868	0.162803	0.134117
HNRNPA2B1	480	0.0787021	0.616953										0.789911	0.999995				0.132801	0.999975	3042449	0.0083932	-0.36986	0.617333	0.999996				0.354877	0.999998				0.0787021	0.616953				480	0.616953	0.308684	0.0910029	0.203449	0.135132	0.188903	0.291012
XPO5	240	0.0787999	0.616953	2954698	0.0069747	0.66149							0.854135	0.999995				0.597187	0.999975				0.53432	0.999996				0.323184	0.999998				0.0787999	0.616953	2954698	0.0069747	0.66149	240	0.616953	0.193521	-0.0919861	0.123399	0.459442	0.803306	0.742452
CHD2	60	0.0206452	0.617208										0.270854	0.999995				0.0206452	0.617208				0.507069	0.999996				0.813183	0.999998				0.73953	0.999975				60	0.617208	-0.0786076	-0.000968785	-0.0852959	-0.271498	-0.441505	-0.389869
TMOD3	60	0.0208134	0.617208	3594099;3594100	0.0060661;0.0019037	-0.51391;-0.48344							0.887772	0.999995				0.0208134	0.617208	3594099;3594100	0.0060661;0.0019037	-0.51391;-0.48344	0.759588	0.999996				0.964191	0.999998				0.873253	0.999975				60	0.617208	0.00975392	0.153669	0.235449	0.0998016	0.201997	0.222149
FGD1	480	0.0792301	0.617977	4009683	0.0048383	0.91467							0.848486	0.999995				0.456278	0.999975				0.612941	0.999996				0.233975	0.999998	4009683	0.005023	0.94048	0.0792301	0.617977	4009683	0.0048383	0.91467	480	0.617977	-0.155109	-0.0955871	-0.0951768	0.286894	0.491366	0.544797
INPP5E	240	0.0792268	0.617977										0.263206	0.999995				0.4519	0.999975				0.508581	0.999996				0.384006	0.999998				0.0792268	0.617977				240	0.617977	0.0741137	-0.0449421	-0.00192384	0.16165	0.13277	0.145125
SP1_chr12	480	0.0791974	0.617977										0.897378	0.999995				0.937355	0.999975				0.993675	0.999996				0.667331	0.999998				0.0791974	0.617977				480	0.617977	0.274099	-0.108478	0	0.318553	0.276809	0.0388492
ARFGAP1	240	0.079321	0.618014										0.97959	0.999995				1	1				0.924534	0.999996				0.37113	0.999998				0.079321	0.618014				240	0.618014	-0.224958	0	0	-0.234654	-0.0635089	-0.1438
NEDD9	60	0.0209469	0.61862										0.189206	0.999995				0.0209469	0.61862				0.0588367	0.999996				0.0635537	0.678659				0.39063	0.999975				60	0.61862	0.296227	1.17432	1.43355	0.850506	0.5242	0.200969
DLL1	240	0.0795782	0.619344										0.309043	0.999995				0.467281	0.999975				0.288989	0.999996				0.114764	0.893328				0.0795782	0.619344				240	0.619344	0.0985519	0.207741	-0.149173	-0.367431	0.172876	0.0394581
DLEU1	480	0.0796925	0.619561										0.689669	0.999995				0.338368	0.999975				0.556724	0.999996				0.583184	0.999998				0.0796925	0.619561				480	0.619561	-0.0250532	-0.0595457	0.0657488	-0.171394	-0.190281	0.390964
ARL16	240	0.0530894	0.621537	3774162	0.0047217	-0.51258							0.941532	0.999995				0.899516	0.999975				0.403319	0.999996				0.0530894	0.621537	3774162	0.0047217	-0.51258	0.324291	0.999975				240	0.621537	-0.176281	-0.0571468	0.0182493	0.0481178	0.264616	-0.212889
MORF4L2	120	0.0218179	0.621695	4016590	0.00011783	0.90225							0.361283	0.999995				0.190132	0.999975	4016590	0.0017447	0.74154	0.0218179	0.621695	4016590	0.00011783	0.90225	0.449953	0.999998				0.261349	0.999975				120	0.621695	-0.0263674	-0.0435479	0.183426	0.157359	0.286168	0.463405
SEC24B	240	0.0533272	0.621978	2739145	0.0026966	-0.78632							0.647423	0.999995				0.0635281	0.999975				0.177248	0.999996				0.0533272	0.621978	2739145	0.0026966	-0.78632	0.223727	0.983246	2739145	0.0047955	-0.63615	240	0.621978	0.500769	0.179696	0.323482	0.416203	0.566319	0.344342
ANKMY1	240	0.0800991	0.622048										0.841251	0.999995				0.716221	0.999975				0.516961	0.999996				0.07677	0.745766				0.0800991	0.622048				240	0.622048	-0.0381237	-0.191867	-0.436238	-0.0685092	0.107732	-0.276767
MBNL1	240	0.0802871	0.622322	2648167	0.00012558	-0.95144							0.769178	0.999995				0.132176	0.999975				0.0619399	0.999996	2648167	0.002905	-0.69802	0.148339	0.999998	2648167	0.0016637	-0.72533	0.0802871	0.622322	2648167	0.00012558	-0.95144	240	0.622322	0.354032	0.233555	0.227411	0.38601	0.232118	0.208736
NCBP1	240	0.080308	0.622322	3181310	1.3092e-05	0.90628							0.778281	0.999995				0.0365202	0.840781	3181310	6.7551e-06	0.98542	0.918613	0.999996				0.829369	0.999998	3181341	0.0082303	-0.65202	0.080308	0.622322	3181310	1.3092e-05	0.90628	240	0.622322	-0.0697953	-0.0128505	0.114077	0.142259	0.2733	0.424822
PERP	240	0.0807396	0.623644										0.893188	0.999995				0.456113	0.999975				0.215929	0.999996				0.136735	0.973896				0.0807396	0.623644				240	0.623644	0.209693	0.186984	0.226619	-0.0365963	0.102486	-0.0181657
DLEC1	480	0.0811306	0.625989	2617530	0.0034788	-0.69383							0.678454	0.999995				0.523614	0.999975				0.047339	0.937271	2617544	0.0041341	0.69419	0.137484	0.97827				0.0811306	0.625989	2617530	0.0034788	-0.69383	480	0.625989	-0.210599	-0.211682	-0.0534566	-0.20382	-0.0400371	-0.0652689
NOL10	240	0.0814015	0.626731										0.701505	0.999995				0.252071	0.999975				0.128517	0.999996				0.0639184	0.678815				0.0814015	0.626731				240	0.626731	0.422737	0.317615	0.427088	0.628707	0.834172	0.433221
ELOVL7	240	0.0815932	0.627532	2858640	0.0081514	0.79568							0.579961	0.999995				0.54441	0.999975				0.430761	0.999996				0.159186	0.999998	2858640	0.0027889	0.93958	0.0815932	0.627532	2858640	0.0081514	0.79568	240	0.627532	0.312351	0.0145039	0.341061	0.766852	1.1426	0.438305
RHOC	240	0.0540096	0.62892	2428406	0.00036402	-0.66814							0.607036	0.999995				0.601595	0.999975				0.653707	0.999996				0.0540096	0.62892	2428406	0.00036402	-0.66814	0.0925339	0.664612	2428406	0.0012286	-0.60656	240	0.62892	0.249191	0.327693	0.210743	0.507652	0.711886	0.774488
CLPP	480	0.0821696	0.630625	3818391	0.0037332	-0.66134							0.743474	0.999995				0.721528	0.999975				0.849745	0.999996				0.458273	0.999998				0.0821696	0.630625	3818391	0.0037332	-0.66134	480	0.630625	-0.0457962	0.118642	-0.0185473	0.252146	0.280337	0.422418
NAPG	240	0.0822025	0.630625	3778853	0.0036722	-0.68243							0.816309	0.999995				0.278386	0.999975				0.616068	0.999996				0.113671	0.890978	3778853	0.0014346	-0.79831	0.0822025	0.630625	3778853	0.0036722	-0.68243	240	0.630625	0.0548177	0.0541796	0.28147	0.31717	0.350583	0.409973
ZFC3H1	240	0.0822593	0.630625	3462117;3462183	0.0061199;0.0034067	0.57665;-0.41628							0.893844	0.999995				0.654443	0.999975				0.147681	0.999996	3462183	4.5871e-06	-0.6634	0.165073	0.999998	3462183	0.00056601	-0.56036	0.0822593	0.630625	3462117;3462183	0.0061199;0.0034067	0.57665;-0.41628	240	0.630625	-0.0915981	-0.20824	0.102588	0.312396	0.16941	0.163444
LEPRE1	480	0.0823564	0.630695	2409052	3.6448e-05	-0.80218							0.753847	0.999995				0.486366	0.999975				0.152266	0.999996	2409052	0.0018115	-0.67249	0.129885	0.953369	2409052	0.0013295	-0.69981	0.0823564	0.630695	2409052	3.6448e-05	-0.80218	480	0.630695	0.376792	0.222261	0.225445	0.27603	0.333811	0.48926
ADARB1	240	0.0828636	0.631099	3924055	0.0015604	-0.99367							0.971302	0.999995				0.988073	0.999975				0.913878	0.999996				0.204105	0.999998	3924094	0.0035071	-0.90244	0.0828636	0.631099	3924055	0.0015604	-0.99367	240	0.631099	-0.112418	-0.0622546	-0.0868341	0.530118	1.0246	1.0134
DDX21	240	0.0827113	0.631099	3250065	0.00020842	0.9682							0.889415	0.999995				0.117488	0.999975	3250065	0.00028253	1.0045	0.376344	0.999996	3250065	0.00033634	1.0131	0.183011	0.999998	3250065	0.00022727	0.9958	0.0827113	0.631099	3250065	0.00020842	0.9682	240	0.631099	-0.00785937	0.105052	0.42528	0.663237	0.903729	0.83613
OSBPL5	240	0.0827336	0.631099	3359642	0.00021382	-0.66207							0.883882	0.999995				0.811194	0.999975				0.775549	0.999996				0.476795	0.999998				0.0827336	0.631099	3359642	0.00021382	-0.66207	240	0.631099	-0.0421395	0.0860395	-0.0255037	0.0653906	0.366268	0.596859
PBLD	480	0.0828988	0.631099	3292620	0.001628	0.7274							0.945483	0.999995				0.753057	0.999975				0.530952	0.999996				0.458441	0.999998				0.0828988	0.631099	3292620	0.001628	0.7274	480	0.631099	0.0671358	-0.128543	0.143395	-0.0471851	-0.453425	-0.656389
PRMT5	240	0.0830254	0.631099										0.815312	0.999995				0.585007	0.999975				0.6725	0.999996				0.430939	0.999998				0.0830254	0.631099				240	0.631099	-0.051562	-0.00912573	0.118472	0.281424	0.368718	0.609915
WBP4	240	0.0829541	0.631099										0.72215	0.999995				0.591324	0.999975				0.440752	0.999996				0.090805	0.799048				0.0829541	0.631099				240	0.631099	0.22784	0.255281	0.588462	0.613069	0.402512	0.557136
LRPPRC	60	0.0214876	0.631998	2550806	0.0016914	1.1398							0.109158	0.999995	2550806;2550826	0.0018122;0.0069909	1.038;0.59598	0.0214876	0.631998	2550806	0.0016914	1.1398	0.0892255	0.999996	2550876	0.0041285	0.77123	0.0641797	0.678815	2550842	0.008702	0.54594	0.112034	0.732173				60	0.631998	0.27292	0.0589117	0.234384	0.189964	0.360328	0.17746
PSMD11	240	0.0832894	0.632435										0.607186	0.999995				0.124401	0.999975				0.518885	0.999996				0.254027	0.999998				0.0832894	0.632435				240	0.632435	0.0618926	-0.0506952	0.0580111	0.531389	0.49301	0.666509
EDEM1	240	0.0834476	0.632965										0.439443	0.999995				0.254241	0.999975	2608829	0.0071371	0.63838	0.185469	0.999996				0.057962	0.651523				0.0834476	0.632965				240	0.632965	0.399112	0.148376	0.259639	0.516215	0.478855	0.674218
KIAA1012	480	0.0838608	0.634086	3803262	0.0059672	-0.55927							0.873826	0.999995				0.366578	0.999975				0.780257	0.999996				0.835906	0.999998				0.0838608	0.634086	3803262	0.0059672	-0.55927	480	0.634086	-0.0718537	-0.23908	-0.146104	-0.125723	0.02626	0.138912
UBA3	60	0.0216796	0.635054	2681201	0.0012507	-0.54607							0.0398841	0.999995	2681201	0.0027711	-0.4982	0.0216796	0.635054	2681201	0.0012507	-0.54607	0.192727	0.999996				0.374672	0.999998				0.366372	0.999975				60	0.635054	0.672841	0.319726	0.554183	0.373943	0.404699	0.330852
TMEM39B	240	0.084182	0.635844										0.508993	0.999995				0.792787	0.999975				0.68524	0.999996				0.301375	0.999998				0.084182	0.635844				240	0.635844	0.0767165	0.106155	0.00631724	0.100573	0.101113	0.0632104
DUS2L	240	0.0843333	0.636317										0.763629	0.999995				0.43895	0.999975				0.411918	0.999996				0.160177	0.999998				0.0843333	0.636317				240	0.636317	0.0126837	-0.0413774	0.107958	0.146205	0.253182	0.472581
MYADM	120	0.0551056	0.63654	3841091	0.006595	0.55114							0.40172	0.999995				0.644882	0.999975				0.35109	0.999996	3841091	0.00969	0.54357	0.0551056	0.63654	3841091	0.006595	0.55114	0.144961	0.826458	3841091	0.0043375	0.56464	120	0.63654	0.152725	0.517576	0.716875	1.01266	1.07969	0.647121
ORMDL1	240	0.0550482	0.63654	2591955	0.00029099	-0.89724							0.530622	0.999995				0.285047	0.999975				0.40154	0.999996				0.0550482	0.63654	2591955	0.00029099	-0.89724	0.152666	0.847248	2591955	0.00043534	-0.84296	240	0.63654	0.448628	-0.12502	0.183709	0.0484776	0.104764	-0.0805136
RFT1	240	0.0845585	0.637346										0.558573	0.999995				0.302462	0.999975				0.235019	0.999996				0.117705	0.901247				0.0845585	0.637346				240	0.637346	0.447174	0.10035	0.200166	0.401525	0.357319	0.41492
AKIRIN2	60	0.0218737	0.638144										0.141448	0.999995				0.0218737	0.638144				0.0233714	0.650726				0.0755274	0.737274				0.192576	0.927056				60	0.638144	0.296219	0.28873	0.556199	0.848398	0.525063	0.421062
NCBP2	240	0.0560004	0.641734										0.480574	0.999995				0.32463	0.999975				0.102619	0.999996				0.0560004	0.641734				0.120953	0.765303				240	0.641734	0.368279	0.156797	0.187864	0.621504	0.534527	0.419233
SDC1	240	0.0561557	0.642493										0.802474	0.999995				0.607152	0.999975				0.442725	0.999996				0.0561557	0.642493				0.133234	0.799116	2542800	0.0058488	0.54577	240	0.642493	0.187225	0.237513	0.21788	0.460809	0.69796	0.761077
PPP1R12C	480	0.0853578	0.642694	3871093	0.00021666	-0.58642							0.89141	0.999995				0.9518	0.999975				0.819659	0.999996				0.380984	0.999998				0.0853578	0.642694	3871093	0.00021666	-0.58642	480	0.642694	-0.121428	-0.0248628	-0.0741148	0.18179	0.185556	0.086454
SUPT5H	240	0.0855821	0.643706										0.98405	0.999995				0.77272	0.999975				0.898254	0.999996				0.364704	0.999998				0.0855821	0.643706				240	0.643706	-0.0646736	-0.192261	-0.117686	0.0829417	0.0563846	-0.0312141
TMEM59	240	0.0564961	0.644342	2413612	0.0025639	-0.48969							0.969354	0.999995				0.885808	0.999975				0.561603	0.999996				0.0564961	0.644342	2413612	0.0025639	-0.48969	0.132698	0.797299				240	0.644342	0.287558	0.116338	0.154447	0.181875	0.215297	-0.0242512
ELOVL4	480	0.0859002	0.645162										0.147407	0.999995				0.158684	0.999975				0.253339	0.999996				0.226082	0.999998				0.0859002	0.645162				480	0.645162	0.633936	0.452363	0.395312	0.513121	0.772038	0.979733
ATP6V1B1	480	0.0860801	0.64542										0.600472	0.999995				0.592836	0.999975				0.840408	0.999996				0.325379	0.999998				0.0860801	0.64542				480	0.64542	0.16594	0.159809	-0.0362401	-0.0759789	-0.32826	-0.838037
LPIN2	240	0.056948	0.646427	3796358	1.045e-05	0.74209							0.883035	0.999995				0.251161	0.999975				0.479082	0.999996	3796358	0.0098377	0.53969	0.056948	0.646427	3796358	1.045e-05	0.74209	0.786699	0.999975				240	0.646427	-0.117862	-0.268498	-0.133126	-0.523126	-0.607142	-0.218507
WDR66	480	0.0865232	0.648065										0.650181	0.999995				0.407498	0.999975				0.743561	0.999996				0.759434	0.999998				0.0865232	0.648065				480	0.648065	-0.0621941	-0.0612588	-0.00917809	-0.405918	-0.480398	-0.689019
NOTCH2	480	0.086625	0.64815	2431150;2431156	0.0065328;0.0022485	0.48234;0.55296							0.977235	0.999995				0.628067	0.999975				0.628196	0.999996				0.531966	0.999998				0.086625	0.64815	2431150;2431156	0.0065328;0.0022485	0.48234;0.55296	480	0.64815	0.14846	-0.00618555	-0.138272	0.106142	0.0688038	-0.162034
KRT80	480	0.0867334	0.648285	3455143	0.0019429	-0.59614							0.605965	0.999995				0.126278	0.999975				0.314338	0.999996				0.166682	0.999998	3455143	0.0019407	-0.62903	0.0867334	0.648285	3455143	0.0019429	-0.59614	480	0.648285	-0.362497	-0.0405281	-0.145851	0.0112128	0.0106579	0.0764401
ANKRD54	480	0.0870435	0.648336										0.623153	0.999995				0.659479	0.999975				0.468486	0.999996				0.204409	0.999998				0.0870435	0.648336				480	0.648336	0.00579979	-0.149988	0.0935684	0.206145	0.394935	0.646853
C8orf73	240	0.0870791	0.648336										0.999992	0.999995				0.996576	0.999975				0.807707	0.999996				0.334496	0.999998				0.0870791	0.648336				240	0.648336	-0.21665	0	-0.295995	-0.223906	-0.0427462	0.0575547
CRLS1	480	0.0871021	0.648336	3875243	0.004174	-0.65567							0.795515	0.999995				0.530919	0.999975				0.400889	0.999996				0.593672	0.999998				0.0871021	0.648336	3875243	0.004174	-0.65567	480	0.648336	-0.036561	-0.135351	0.154432	0.134688	0.278916	0.649433
ZFYVE1_chr14	240	0.0868752	0.648336										0.981139	0.999995				0.324934	0.999975				0.610922	0.999996				0.280533	0.999998				0.0868752	0.648336				240	0.648336	-0.080946	-0.443609	-0.450782	-0.112404	-0.228379	-0.117813
DEK	240	0.0572717	0.649079										0.240773	0.999995				0.353838	0.999975	2944086	0.0074246	0.4495	0.442835	0.999996				0.0572717	0.649079				0.646525	0.999975				240	0.649079	0.373523	0.170274	0.290809	0.287239	0.159872	0.375418
AGFG1	240	0.0574033	0.649549	2530640	0.0079143	0.81047							0.635002	0.999995				0.410524	0.999975				0.268162	0.999996	2530640	0.0078823	0.93152	0.0574033	0.649549	2530640	0.0079143	0.81047	0.20597	0.952813	2530639	0.0097799	0.51928	240	0.649549	0.290468	0.147374	0.374433	0.764813	0.7533	0.444454
INTS7	60	0.0224643	0.650111										0.594545	0.999995				0.0224643	0.650111				0.181221	0.999996				0.364859	0.999998				0.529532	0.999975				60	0.650111	0.383819	0.11958	0.172315	0.167195	0.00891227	0.267192
ELP3	240	0.0878067	0.650476	3091642	0.0020061	0.67979							0.621197	0.999995				0.100061	0.999975	3091642	0.001074	0.78576	0.16423	0.999996				0.094937	0.816594				0.0878067	0.650476	3091642	0.0020061	0.67979	240	0.650476	0.318461	0.117908	0.145293	0.0726912	0.183714	0.129976
MINK1	480	0.0878945	0.650476	3707283	0.0018474	0.71708							0.873489	0.999995				0.530178	0.999975	3707274	0.009853	0.46456	0.721704	0.999996				0.512126	0.999998				0.0878945	0.650476	3707283	0.0018474	0.71708	480	0.650476	-0.0531792	-0.0255976	-0.140765	-0.293307	-0.38869	-0.394066
C9orf89	120	0.0235482	0.650726	3179671	0.0061668	-0.66209							0.495064	0.999995				0.0305212	0.785484	3179671	0.0082049	-0.39816	0.0235482	0.650726	3179671	0.0061668	-0.66209	0.876475	0.999998				0.879696	0.999975				120	0.650726	-0.0463127	0.31942	-0.0196548	0.428212	0	0.791387
PANK1	120	0.0235614	0.650726										0.804969	0.999995				0.296252	0.999975				0.0235614	0.650726				0.143696	0.999998				0.145617	0.8284				120	0.650726	-0.0110092	-0.663938	-0.442133	-0.817001	-0.486866	0.0486562
CLINT1	120	0.0580179	0.651523	2883641	0.007881	0.58652							0.207239	0.999995	2883641	0.0037225	0.61623	0.0865214	0.999975	2883641	0.0023554	0.64439	0.0284564	0.738031	2883641	0.0080018	0.61006	0.0580179	0.651523	2883641	0.007881	0.58652	0.395938	0.999975				120	0.651523	0.44001	0.155374	0.451513	0.764939	0.760397	0.491382
FBXO32	240	0.0582353	0.651523										0.588599	0.999995				0.235475	0.999975				0.268969	0.999996				0.0582353	0.651523				0.957777	0.999975				240	0.651523	-0.0191246	-0.352415	-0.641719	-3.29355	-3.81291	0
HSPA2	240	0.0583008	0.651523										0.825152	0.999995				0.481402	0.999975				0.483981	0.999996				0.0583008	0.651523				0.287298	0.999975				240	0.651523	0.116818	-0.0726874	-0.0912221	0.0327842	0.0427893	-0.37136
MDM2_chr12	240	0.0576931	0.651523										0.620512	0.999995				0.0416324	0.882361	3421315	0.0080457	-0.5197	0.0822526	0.999996				0.0576931	0.651523				0.291302	0.999975				240	0.651523	0.120545	0.211756	0.377621	-0.323152	-0.708356	-0.362344
CAMTA1	240	0.0884703	0.651752	2318456	0.0024684	-0.47361							0.0556777	0.999995	2318456	0.0096877	-0.41812	0.291099	0.999975				0.560988	0.999996				0.335571	0.999998				0.0884703	0.651752	2318456	0.0024684	-0.47361	240	0.651752	0.367105	0.220836	0.102513	0.202483	0.224241	0.0410342
MESDC2	480	0.0883895	0.651752										0.950276	0.999995				0.487469	0.999975				0.0982572	0.999996	3635477	0.00255	-1.0412	0.166792	0.999998				0.0883895	0.651752				480	0.651752	-0.0349581	-0.151837	0.034036	0.0995324	0.203727	0.281595
PMM2_chr16	480	0.0883369	0.651752	3647506	0.0082537	-0.59161							0.431331	0.999995				0.1668	0.999975				0.0608431	0.999996				0.101181	0.848134				0.0883369	0.651752	3647506	0.0082537	-0.59161	480	0.651752	0.0915828	0.0118556	0.500403	0.911442	1.06751	0.912563
PPP3CB	480	0.0886062	0.652083	3294517	0.0079903	0.48301							0.505464	0.999995				0.111779	0.999975				0.417652	0.999996				0.546806	0.999998				0.0886062	0.652083	3294517	0.0079903	0.48301	480	0.652083	-0.106015	-0.193005	0.0312361	-0.164527	0.126577	0.141104
BRMS1	240	0.0892519	0.653683										0.462568	0.999995				0.219443	0.999975				0.296671	0.999996				0.256188	0.999998				0.0892519	0.653683				240	0.653683	0.17977	0.0990742	0.0144381	0.0991157	0.0585783	0.268503
EHD2	480	0.0890823	0.653683										0.948945	0.999995				0.935004	0.999975				0.77414	0.999996				0.562848	0.999998				0.0890823	0.653683				480	0.653683	-0.145461	-0.0188873	-0.187254	-0.175443	-0.156634	-0.111261
ITGA3	240	0.0892795	0.653683										0.957252	0.999995				0.437457	0.999975				0.526111	0.999996				0.32795	0.999998				0.0892795	0.653683				240	0.653683	-0.0304832	0.152538	0.294538	0.792806	0.761313	0.98478
WDR46	240	0.0892626	0.653683	2950581	0.0053328	0.80969							0.477383	0.999995				0.125518	0.999975	2950587	0.0071054	0.69839	0.20616	0.999996	2950587	0.0014325	0.81088	0.493539	0.999998	2950587	0.0091701	0.68388	0.0892626	0.653683	2950581	0.0053328	0.80969	240	0.653683	0.144615	0.0539422	0.135811	0.210378	0.48811	0.394905
ZNF41	240	0.0890718	0.653683	4007092	0.0059807	-0.6677							0.76686	0.999995				0.678165	0.999975				0.510514	0.999996				0.273567	0.999998				0.0890718	0.653683	4007092	0.0059807	-0.6677	240	0.653683	-0.0312082	-0.122384	-0.0377036	0.277765	0.0267958	0.270377
OGG1	240	0.0593533	0.657171	2609908	0.0043539	-0.63347							0.693795	0.999995				0.793902	0.999975				0.509377	0.999996				0.0593533	0.657171	2609908	0.0043539	-0.63347	0.290984	0.999975				240	0.657171	0.103773	-0.0286643	-0.138297	0.0224961	0.06121	-0.0532512
TMEM177	240	0.059668	0.658632										0.958583	0.999995				0.958583	0.999975				0.910061	0.999996				0.059668	0.658632				0.842277	0.999975				240	0.658632	0	0.019203	0	0.0963325	-0.0840386	0
ALDH1A3	240	0.0901351	0.659146										0.991827	0.999995				0.988446	0.999975				0.812794	0.999996				0.0696237	0.710833				0.0901351	0.659146				240	0.659146	0.168993	0.444576	0.952077	1.75129	1.87992	1.35791
DAP3	240	0.0598827	0.659992										0.479806	0.999995				0.361068	0.999975				0.0909065	0.999996				0.0598827	0.659992				0.173485	0.878829	2361060	0.0016367	0.67978	240	0.659992	0.371702	0.202179	0.299216	0.288585	0.528497	0.344048
GMFB_chr14	60	0.0231957	0.660664	3565366	0.0026708	0.73544							0.766387	0.999995				0.0231957	0.660664	3565366	0.0026708	0.73544	0.82604	0.999996				1	1				1	1				60	0.660664	0.0217943	-0.0828304	0.163078	0	0	0
PNKP	240	0.0906025	0.661343	3868142	0.0077556	-0.48129							0.947834	0.999995				0.794729	0.999975				0.824252	0.999996				0.298402	0.999998				0.0906025	0.661343	3868142	0.0077556	-0.48129	240	0.661343	-0.204233	-0.12593	-0.0555233	0.169659	0.179758	0.221054
INPP5J	480	0.0909664	0.662473										0.857501	0.999995				0.424195	0.999975				0.774189	0.999996				0.83306	0.999998				0.0909664	0.662473				480	0.662473	-0.203379	-0.209539	-0.204263	-0.278631	-0.527797	-0.332966
KRT2	480	0.0909433	0.662473	3455714	0.0089407	0.94591							0.984999	0.999995				0.874374	0.999975				0.635457	0.999996				0.132615	0.963598				0.0909433	0.662473	3455714	0.0089407	0.94591	480	0.662473	-0.0650284	-0.0418692	0.138307	0.0197362	-0.22838	0.232921
LGALS8	240	0.091127	0.662473	2386914	0.0043468	-0.47925							0.084013	0.999995				0.0359953	0.839425				0.0289919	0.739489				0.0665972	0.693689	2386914	0.0059368	-0.47968	0.091127	0.662473	2386914	0.0043468	-0.47925	240	0.662473	0.378388	0.165679	0.193778	0.171533	0.113312	0.103615
TSR2	240	0.0911156	0.662473										0.842446	0.999995				0.699909	0.999975				0.118961	0.999996	3978431	0.0034425	1.0186	0.092282	0.805289	3978431	0.0083295	0.92808	0.0911156	0.662473				240	0.662473	-0.0314671	-0.201576	-0.072177	-0.105452	-0.0374711	-0.0739047
ADAM15	120	0.0605325	0.662534	2360624	0.0029761	0.67782							0.508127	0.999995	2360587	0.0014091	0.75804	0.298247	0.999975	2360587	0.00044355	0.84174	0.197653	0.999996	2360587	0.0084005	0.75862	0.0605325	0.662534	2360624	0.0029761	0.67782	0.469166	0.999975				120	0.662534	0.163716	0.101579	0.163043	0.322429	0.393601	0.255591
BRPF1	240	0.0603497	0.662534	2609889	0.0022764	-0.73373							0.922729	0.999995				0.71241	0.999975				0.0299566	0.752659	2609889	0.00026068	-0.85725	0.0603497	0.662534	2609889	0.0022764	-0.73373	0.168005	0.869375				240	0.662534	0.302066	0.18657	0.483286	0.908958	0.56126	0.468919
MAP3K7	240	0.091233	0.662572										0.83034	0.999995				0.307056	0.999975				0.361351	0.999996				0.272198	0.999998				0.091233	0.662572				240	0.662572	0.265582	0.246729	0.509555	0.736613	0.829045	0.594755
FMO4	60	0.02436	0.662666	2367090	0.00047832	-0.86451							0.298852	0.999995				0.141299	0.999975				0.02436	0.662666	2367090	0.00047832	-0.86451	0.0611842	0.665829	2367090	0.00060917	-0.71433	0.407625	0.999975				60	0.662666	0.387744	0.0808285	0.301503	0.23337	0.00797433	-0.59996
FAM177A1	480	0.0913554	0.662789	3532371	0.006017	-0.45235							0.812563	0.999995				0.778024	0.999975				0.427239	0.999996				0.559689	0.999998				0.0913554	0.662789	3532371	0.006017	-0.45235	480	0.662789	0.398715	0.0921318	0.650831	0.380458	0.501815	0.890763
LMAN2	240	0.0607012	0.662931	2888713	0.0098042	0.45045							0.829697	0.999995				0.721548	0.999975				0.452308	0.999996				0.0607012	0.662931	2888713	0.0098042	0.45045	0.105801	0.715182				240	0.662931	0.212715	0.084223	-0.078854	-0.0471268	-0.118606	-0.194476
GNPAT	60	0.0234595	0.662937										0.207548	0.999995				0.0234595	0.662937				0.0436187	0.897549				0.177521	0.999998				0.162123	0.861451				60	0.662937	0.365935	0.113548	0.189713	0.0451766	0.197177	-0.213114
DNAH1	240	0.091754	0.662997										0.259286	0.999995				0.350431	0.999975				0.640199	0.999996				0.128264	0.945627				0.091754	0.662997				240	0.662997	0.0766684	0.113467	0.145815	-0.032565	0.123547	-0.090315
GPX2	480	0.0918886	0.663085										0.720648	0.999995				0.496612	0.999975				0.449165	0.999996				0.247293	0.999998				0.0918886	0.663085				480	0.663085	-0.0179446	0.087021	0.0511497	-0.167714	-0.0718573	-0.394333
SEMA4C	480	0.0921362	0.663085										0.893673	0.999995				0.895251	0.999975				0.4662	0.999996				0.0906493	0.799048	2565610	0.0082168	-0.52197	0.0921362	0.663085				480	0.663085	0.0472661	0.0236056	0.303702	1.25956	0.772608	0.952762
TRAF2	240	0.0921341	0.663085	3194916	0.00058008	-0.64224							0.892912	0.999995				0.563341	0.999975				0.604808	0.999996				0.0801361	0.758033	3194916	0.00021444	-0.73105	0.0921341	0.663085	3194916	0.00058008	-0.64224	240	0.663085	-0.187255	-0.0111052	-0.154943	0.268821	0.0955635	0.0795263
HNRNPH3	480	0.0925167	0.664612										0.6008	0.999995				0.320359	0.999975				0.435065	0.999996				0.455938	0.999998				0.0925167	0.664612				480	0.664612	-0.131866	-0.189331	-0.0789811	-0.0480829	-0.131628	0.061106
SOS1	240	0.0612274	0.665829										0.853783	0.999995				0.0938359	0.999975	2549128	0.0089303	1.0089	0.0362923	0.810829	2549128;2549131	0.00050054; 0.0040911	1.2185;0.65803	0.0612274	0.665829				0.232985	0.999975				240	0.665829	0.420542	0.0827124	0.22422	0.0351782	0.0721145	0.0576707
UBE2J2	240	0.092912	0.66666										0.476062	0.999995				0.107142	0.999975				0.175198	0.999996				0.191008	0.999998				0.092912	0.66666				240	0.66666	0.402213	0.147808	0.187109	0.272593	0.549037	0.467728
SCYE1	240	0.0930508	0.666988	2738489	0.009737	0.70083							0.663802	0.999995				0.387737	0.999975				0.283838	0.999996				0.194613	0.999998				0.0930508	0.666988	2738489	0.009737	0.70083	240	0.666988	0.301321	0.0442024	0.196774	0.385238	0.551147	0.535351
LOC100130212	240	0.0614467	0.66703	2548189	0.0034	0.86514							0.638857	0.999995				0.484871	0.999975				0.0363943	0.810829	2548189	0.0027579	1.0595	0.0614467	0.66703	2548189	0.0034	0.86514	0.293731	0.999975	2548218	0.0089597	-0.53741	240	0.66703	0.344212	0.155448	0.239961	0.332727	0.489987	0.49088
UGDH	240	0.0933967	0.668799										0.559685	0.999995				0.136896	0.999975				0.114487	0.999996				0.13484	0.967093				0.0933967	0.668799				240	0.668799	0.570808	0.111353	0.105327	0.918569	0.903771	0.891796
AREG	120	0.0619878	0.66924	2731548	0.0065518	-0.41299							0.508795	0.999995				0.259175	0.999975				0.0324029	0.76181	2731548	0.0012936	-0.47356	0.0619878	0.66924	2731548	0.0065518	-0.41299	0.146753	0.832043				120	0.66924	0.885677	1.3751	1.8091	2.04239	1.65331	1.69162
ARIH2_chr3	240	0.0621719	0.66924										0.834929	0.999995				0.539961	0.999975				0.120803	0.999996				0.0621719	0.66924				0.153594	0.848196				240	0.66924	0.319914	0.0899512	0.301326	0.449576	0.682837	0.608905
SENP2	240	0.0622074	0.66924	2656257	0.0021575	0.90994							0.283812	0.999995				0.082954	0.999975				0.0617456	0.999996	2656257	0.0097012	0.85941	0.0622074	0.66924	2656257	0.0021575	0.90994	0.428	0.999975				240	0.66924	0.462751	0.197085	0.369136	0.283794	0.120992	-0.127466
TH1L	120	0.0621241	0.66924	3891282;3891298	3.4545e-05; 0.0098077	-0.72282; 0.56598							0.744711	0.999995				0.698736	0.999975				0.586393	0.999996				0.0621241	0.66924	3891282;3891298	3.4545e-05; 0.0098077	-0.72282; 0.56598	0.243145	0.999975	3891282	0.00012768	-0.65694	120	0.66924	-0.0501929	-0.135427	0.0437196	0.308864	0.276421	0.401594
[truncated: 23,634 more rows]
[truncated: 6 more columns]

## Sheet: (2) primer sequences
gene symbol	primer/isoform name in manuscript	UCSC (NCBI36/hg18 assembly) isoforms detected (<1000bp amplicon) and primer coordinates	forward primer	reverse primer	event type
[truncated: 39 more rows]

[truncated: 2 more sheets: (3) siRNA oligos sequences, (4) siRNA screen results]
